# Supplementary material for: Genome-Wide Histone H3K27 Acetylation Profiling Identified Genes Correlated With Prognosis in Papillary Thyroid Carcinoma
Source: Front Cell Dev Biol. 2021 Jun 11;9:682561. doi: 10.3389/fcell.2021.682561 (PMC8226268; doi:10.3389/fcell.2021.682561)
Supplement: Supplementary file 1 [file Table_1.XLSX]

## Sheet: Sample information
Sample ID	Pathology	Age	Stages	Site
PTC-1	Papillary thyroid carcinoma	37	T1N1aM0,I	thyroid
PTC-2	Papillary thyroid carcinoma	37	T3N1aM0, I	thyroid
PTC-3	Papillary thyroid carcinoma	35	T1N1M0, I	thyroid
PTC-4	Papillary thyroid carcinoma	37	T2N1M0, I	thyroid
PTC-5	Papillary thyroid carcinoma	36	T1N1M0, I	thyroid
PTC-6	Papillary thyroid carcinoma	41	T1aN1aM0, I	thyroid
PTC-7	Papillary thyroid carcinoma	38	T1M0N0, I	thyroid
PTC-8	Papillary thyroid carcinoma	37	T3N1aM0,I	thyroid
Nodule-1	nodular goiter	54	-	thyroid
Nodule-2	nodular goiter	51	-	thyroid
Nodule-3	nodular goiter	52	-	thyroid
Nodule-4	nodular goiter	52	-	thyroid

## Sheet: GO term of differentiated peaks
PTC-upregulated H3K27ac peaks
# Ontology	ID	Desc	BinomRank	BinomP	BinomBonfP	BinomFdrQ	RegionFoldEnrich	ExpRegions	ObsRegions	GenomeFrac	SetCov	HyperRank	HyperP	HyperBonfP	HyperFdrQ	GeneFoldEnrich	ExpGenes	ObsGenes	TotalGenes	GeneSetCov	TermCov	Regions	Genes
GO Biological Process	GO:1903037	regulation of leukocyte cell-cell adhesion	1	1.43778e-15	1.85718e-11	1.85718e-11	3.78861	13.1974	50	0.0334113	0.126582	4	5.05923e-12	6.53501e-08	1.63375e-08	3.58166	10.8888	39	323	0.0616114	0.120743	unnamed,unnamed,unnamed,unnamed,unnamed,unnamed,unnamed,unnamed,unnamed,unnamed,unnamed,unnamed,unnamed,unnamed,unnamed,unnamed,unnamed,unnamed,unnamed,unnamed,unnamed,unnamed,unnamed,unnamed,unnamed,unnamed,unnamed,unnamed,unnamed,unnamed,unnamed,unnamed,unnamed,unnamed,unnamed,unnamed,unnamed,unnamed,unnamed,unnamed,unnamed,unnamed,unnamed,unnamed,unnamed,unnamed,unnamed,unnamed,unnamed,unnamed	BMP4,CCR2,CD2,DOCK8,DUSP10,ETS1,GLI3,GPAM,HAS2,HHLA2,HLA-DQA1,HLA-DQA2,HLA-DRB1,HMGB1,IL15,IL20RB,IL7R,ITGA4,LAT,LAX1,NCK1,NCKAP1L,NFATC2,PAG1,PDPK1,PRKAR1A,PRKCQ,PTPN22,RASGRP1,SLAMF1,SLC46A2,SOCS5,SOS1,STAT5B,TFRC,TIGIT,TNFSF13B,TNFSF14,VSIG4
GO Biological Process	GO:0022407	regulation of cell-cell adhesion	2	1.05067e-13	1.35715e-09	6.78577e-10	3.13911	17.5209	55	0.0443567	0.13924	3	4.45022e-12	5.74835e-08	1.91612e-08	3.27938	13.4172	44	398	0.0695103	0.110553	unnamed,unnamed,unnamed,unnamed,unnamed,unnamed,unnamed,unnamed,unnamed,unnamed,unnamed,unnamed,unnamed,unnamed,unnamed,unnamed,unnamed,unnamed,unnamed,unnamed,unnamed,unnamed,unnamed,unnamed,unnamed,unnamed,unnamed,unnamed,unnamed,unnamed,unnamed,unnamed,unnamed,unnamed,unnamed,unnamed,unnamed,unnamed,unnamed,unnamed,unnamed,unnamed,unnamed,unnamed,unnamed,unnamed,unnamed,unnamed,unnamed,unnamed…	ANK3,BMP4,CCR2,CD2,CITED2,DOCK8,DUSP10,ETS1,GLI3,GPAM,HAS2,HHLA2,HLA-DQA1,HLA-DQA2,HLA-DRB1,HMGB1,IL15,IL20RB,IL7R,ITGA4,LAT,LAX1,MUC21,NCK1,NCKAP1L,NFATC2,PAG1,PDPK1,PRKAR1A,PRKCQ,PRKG1,PTPN22,RASGRP1,SLAMF1,SLC46A2,SOCS5,SOS1,STAT5B,TFRC,TIGIT,TNFSF13B,TNFSF14,UBASH3B,VSIG4
GO Biological Process	GO:0050863	regulation of T cell activation	3	3.12677e-13	4.03884e-09	1.34628e-09	3.64179	12.082	44	0.0305873	0.111392	7	8.61173e-11	1.11238e-06	1.58911e-07	3.46716	10.3831	36	308	0.056872	0.116883	unnamed,unnamed,unnamed,unnamed,unnamed,unnamed,unnamed,unnamed,unnamed,unnamed,unnamed,unnamed,unnamed,unnamed,unnamed,unnamed,unnamed,unnamed,unnamed,unnamed,unnamed,unnamed,unnamed,unnamed,unnamed,unnamed,unnamed,unnamed,unnamed,unnamed,unnamed,unnamed,unnamed,unnamed,unnamed,unnamed,unnamed,unnamed,unnamed,unnamed,unnamed,unnamed,unnamed,unnamed	BMP4,CCR2,CD2,DOCK8,DUSP10,GLI3,GPAM,HHLA2,HLA-DQA1,HLA-DQA2,HLA-DRB1,HMGB1,IL15,IL20RB,IL7R,LAT,LAX1,NCK1,NCKAP1L,NFATC2,PAG1,PDPK1,PRKAR1A,PRKCQ,PTPN22,RASGRP1,SLAMF1,SLC46A2,SOCS5,SOS1,STAT5B,TFRC,TIGIT,TNFSF13B,TNFSF14,VSIG4
GO Biological Process	GO:0050865	regulation of cell activation	4	3.28865e-13	4.24795e-09	1.06199e-09	2.93483	19.7627	58	0.0500321	0.146835	1	3.86533e-14	4.99284e-10	4.99284e-10	3.20366	16.8557	54	500	0.0853081	0.108	unnamed,unnamed,unnamed,unnamed,unnamed,unnamed,unnamed,unnamed,unnamed,unnamed,unnamed,unnamed,unnamed,unnamed,unnamed,unnamed,unnamed,unnamed,unnamed,unnamed,unnamed,unnamed,unnamed,unnamed,unnamed,unnamed,unnamed,unnamed,unnamed,unnamed,unnamed,unnamed,unnamed,unnamed,unnamed,unnamed,unnamed,unnamed,unnamed,unnamed,unnamed,unnamed,unnamed,unnamed,unnamed,unnamed,unnamed,unnamed,unnamed,unnamed…	APLF,BMP4,CCR2,CD2,CD84,CTGF,DOCK8,DUSP10,F2,FAS,GLI3,GPAM,GPER1,HHLA2,HLA-DQA1,HLA-DQA2,HLA-DRB1,HMGB1,IL15,IL20RB,IL7R,INHBA,LAT,LAX1,NCK1,NCKAP1L,NFATC2,PAG1,PDPK1,PLEK,PLSCR1,PRKAR1A,PRKCQ,PRKG1,PTPN22,RASGRP1,SAMSN1,SLAMF1,SLC39A10,SLC46A2,SOCS5,SOS1,STAT5B,TEC,TFRC,THBS1,TIGIT,TNFAIP3,TNFRSF13B,TNFSF13B,TNFSF14,TXK,UBASH3B,VSIG4
GO Biological Process	GO:0051249	regulation of lymphocyte activation	5	8.59238e-13	1.10988e-08	2.21975e-09	3.14448	16.2189	51	0.0410605	0.129114	6	1.97916e-11	2.55648e-07	4.2608e-08	3.18883	13.4846	43	400	0.0679305	0.1075	unnamed,unnamed,unnamed,unnamed,unnamed,unnamed,unnamed,unnamed,unnamed,unnamed,unnamed,unnamed,unnamed,unnamed,unnamed,unnamed,unnamed,unnamed,unnamed,unnamed,unnamed,unnamed,unnamed,unnamed,unnamed,unnamed,unnamed,unnamed,unnamed,unnamed,unnamed,unnamed,unnamed,unnamed,unnamed,unnamed,unnamed,unnamed,unnamed,unnamed,unnamed,unnamed,unnamed,unnamed,unnamed,unnamed,unnamed,unnamed,unnamed,unnamed…	APLF,BMP4,CCR2,CD2,DOCK8,DUSP10,FAS,GLI3,GPAM,HHLA2,HLA-DQA1,HLA-DQA2,HLA-DRB1,HMGB1,IL15,IL20RB,IL7R,INHBA,LAT,LAX1,NCK1,NCKAP1L,NFATC2,PAG1,PDPK1,PRKAR1A,PRKCQ,PTPN22,RASGRP1,SAMSN1,SLAMF1,SLC39A10,SLC46A2,SOCS5,SOS1,STAT5B,TFRC,TIGIT,TNFAIP3,TNFRSF13B,TNFSF13B,TNFSF14,VSIG4
GO Biological Process	GO:0030155	regulation of cell adhesion	6	9.38186e-13	1.21185e-08	2.01976e-09	2.44508	30.2648	74	0.0766198	0.187342	2	5.44755e-13	7.0366e-09	3.5183e-09	2.77102	22.0136	61	653	0.0963665	0.093415	unnamed,unnamed,unnamed,unnamed,unnamed,unnamed,unnamed,unnamed,unnamed,unnamed,unnamed,unnamed,unnamed,unnamed,unnamed,unnamed,unnamed,unnamed,unnamed,unnamed,unnamed,unnamed,unnamed,unnamed,unnamed,unnamed,unnamed,unnamed,unnamed,unnamed,unnamed,unnamed,unnamed,unnamed,unnamed,unnamed,unnamed,unnamed,unnamed,unnamed,unnamed,unnamed,unnamed,unnamed,unnamed,unnamed,unnamed,unnamed,unnamed,unnamed…	ANK3,APBB1IP,BMP2,BMP4,CCDC80,CCR2,CD2,CITED2,CYTIP,DLC1,DOCK8,DUSP10,ETS1,FERMT1,FN1,GLI3,GPAM,HAS2,HHLA2,HLA-DQA1,HLA-DQA2,HLA-DRB1,HMGB1,IL15,IL20RB,IL7R,ITGA4,KANK1,KIF14,LAMA2,LAT,LAX1,MUC21,NCK1,NCKAP1L,NFATC2,NID1,PAG1,PDPK1,PLXNC1,PREX1,PRKAR1A,PRKCQ,PRKG1,PTPN22,RASA1,RASGRP1,ROCK1,SLAMF1,SLC46A2,SOCS5,SOS1,SPOCK1,STAT5B,TFRC,THBS1,TIGIT,TNFSF13B,TNFSF14,UBASH3B,VSIG4
GO Biological Process	GO:1903039	positive regulation of leukocyte cell-cell adhesion	7	6.82953e-12	8.8217e-08	1.26024e-08	4.01895	8.70874	35	0.0220474	0.0886076	8	1.10671e-08	0.000142954	1.78693e-05	3.67263	7.07941	26	210	0.0410742	0.12381	unnamed,unnamed,unnamed,unnamed,unnamed,unnamed,unnamed,unnamed,unnamed,unnamed,unnamed,unnamed,unnamed,unnamed,unnamed,unnamed,unnamed,unnamed,unnamed,unnamed,unnamed,unnamed,unnamed,unnamed,unnamed,unnamed,unnamed,unnamed,unnamed,unnamed,unnamed,unnamed,unnamed,unnamed,unnamed	CCR2,DOCK8,DUSP10,ETS1,GLI3,GPAM,HAS2,HHLA2,HLA-DQA1,HLA-DQA2,HLA-DRB1,HMGB1,IL15,IL7R,ITGA4,NCK1,NCKAP1L,PDPK1,PRKCQ,RASGRP1,SLAMF1,SOCS5,STAT5B,TFRC,TNFSF13B,TNFSF14
GO Biological Process	GO:0002694	regulation of leukocyte activation	8	8.76551e-12	1.13224e-07	1.4153e-08	2.87114	18.4595	53	0.046733	0.134177	5	1.81618e-11	2.34596e-07	4.69192e-08	3.00471	15.6421	47	464	0.0742496	0.101293	unnamed,unnamed,unnamed,unnamed,unnamed,unnamed,unnamed,unnamed,unnamed,unnamed,unnamed,unnamed,unnamed,unnamed,unnamed,unnamed,unnamed,unnamed,unnamed,unnamed,unnamed,unnamed,unnamed,unnamed,unnamed,unnamed,unnamed,unnamed,unnamed,unnamed,unnamed,unnamed,unnamed,unnamed,unnamed,unnamed,unnamed,unnamed,unnamed,unnamed,unnamed,unnamed,unnamed,unnamed,unnamed,unnamed,unnamed,unnamed,unnamed,unnamed…	APLF,BMP4,CCR2,CD2,CD84,DOCK8,DUSP10,FAS,GLI3,GPAM,GPER1,HHLA2,HLA-DQA1,HLA-DQA2,HLA-DRB1,HMGB1,IL15,IL20RB,IL7R,INHBA,LAT,LAX1,NCK1,NCKAP1L,NFATC2,PAG1,PDPK1,PLSCR1,PRKAR1A,PRKCQ,PTPN22,RASGRP1,SAMSN1,SLAMF1,SLC39A10,SLC46A2,SOCS5,SOS1,STAT5B,TFRC,THBS1,TIGIT,TNFAIP3,TNFRSF13B,TNFSF13B,TNFSF14,VSIG4
GO Biological Process	GO:1902715	positive regulation of interferon-gamma secretion	9	1.47585e-11	1.90636e-07	2.11818e-08	25.5314	0.391675	10	0.000991581	0.0253165	48	8.03716e-05	1	0.0216283	14.8317	0.269692	4	8	0.00631912	0.5	unnamed,unnamed,unnamed,unnamed,unnamed,unnamed,unnamed,unnamed,unnamed,unnamed	CD2,PTPN22,RASGRP1,SLAMF1
GO Biological Process	GO:1902713	regulation of interferon-gamma secretion	10	1.16533e-10	1.50526e-06	1.50526e-07	20.5934	0.485592	10	0.00122935	0.0253165	71	0.000349397	1	0.0635657	10.7867	0.370826	4	11	0.00631912	0.363636	unnamed,unnamed,unnamed,unnamed,unnamed,unnamed,unnamed,unnamed,unnamed,unnamed	CD2,PTPN22,RASGRP1,SLAMF1
GO Biological Process	GO:0022409	positive regulation of cell-cell adhesion	11	1.59082e-10	2.05487e-06	1.86806e-07	3.41503	10.8345	37	0.027429	0.0936709	9	1.14089e-08	0.000147369	1.63743e-05	3.46074	8.09075	28	240	0.0442338	0.116667	unnamed,unnamed,unnamed,unnamed,unnamed,unnamed,unnamed,unnamed,unnamed,unnamed,unnamed,unnamed,unnamed,unnamed,unnamed,unnamed,unnamed,unnamed,unnamed,unnamed,unnamed,unnamed,unnamed,unnamed,unnamed,unnamed,unnamed,unnamed,unnamed,unnamed,unnamed,unnamed,unnamed,unnamed,unnamed,unnamed,unnamed	ANK3,CCR2,CITED2,DOCK8,DUSP10,ETS1,GLI3,GPAM,HAS2,HHLA2,HLA-DQA1,HLA-DQA2,HLA-DRB1,HMGB1,IL15,IL7R,ITGA4,NCK1,NCKAP1L,PDPK1,PRKCQ,RASGRP1,SLAMF1,SOCS5,STAT5B,TFRC,TNFSF13B,TNFSF14
GO Biological Process	GO:0050867	positive regulation of cell activation	12	3.85986e-09	4.98578e-05	4.15482e-06	3.02989	12.2117	37	0.0309156	0.0936709	21	5.09917e-07	0.0065866	0.000313648	2.82974	10.2483	29	304	0.0458136	0.0953947	unnamed,unnamed,unnamed,unnamed,unnamed,unnamed,unnamed,unnamed,unnamed,unnamed,unnamed,unnamed,unnamed,unnamed,unnamed,unnamed,unnamed,unnamed,unnamed,unnamed,unnamed,unnamed,unnamed,unnamed,unnamed,unnamed,unnamed,unnamed,unnamed,unnamed,unnamed,unnamed,unnamed,unnamed,unnamed,unnamed,unnamed	CCR2,CD2,CTGF,DOCK8,DUSP10,GLI3,GPAM,HHLA2,HLA-DQA1,HLA-DQA2,HLA-DRB1,HMGB1,IL15,IL7R,NCK1,NCKAP1L,NFATC2,PDPK1,PLEK,PRKCQ,RASGRP1,SLAMF1,SLC39A10,SOCS5,STAT5B,TFRC,THBS1,TNFSF13B,TNFSF14
GO Biological Process	GO:0050870	positive regulation of T cell activation	13	5.0935e-09	6.57927e-05	5.06098e-06	3.60616	8.0418	29	0.020359	0.0734177	17	3.28884e-07	0.0042482	0.000249894	3.39433	6.776	23	201	0.0363349	0.114428	unnamed,unnamed,unnamed,unnamed,unnamed,unnamed,unnamed,unnamed,unnamed,unnamed,unnamed,unnamed,unnamed,unnamed,unnamed,unnamed,unnamed,unnamed,unnamed,unnamed,unnamed,unnamed,unnamed,unnamed,unnamed,unnamed,unnamed,unnamed,unnamed	CCR2,DOCK8,DUSP10,GLI3,GPAM,HHLA2,HLA-DQA1,HLA-DQA2,HLA-DRB1,HMGB1,IL15,IL7R,NCK1,NCKAP1L,PDPK1,PRKCQ,RASGRP1,SLAMF1,SOCS5,STAT5B,TFRC,TNFSF13B,TNFSF14
GO Biological Process	GO:0045785	positive regulation of cell adhesion	14	1.71878e-08	0.000222014	1.58582e-05	2.52914	17.7926	45	0.0450446	0.113924	13	7.5842e-08	0.000979651	7.53577e-05	2.73937	12.7766	35	379	0.0552923	0.0923483	unnamed,unnamed,unnamed,unnamed,unnamed,unnamed,unnamed,unnamed,unnamed,unnamed,unnamed,unnamed,unnamed,unnamed,unnamed,unnamed,unnamed,unnamed,unnamed,unnamed,unnamed,unnamed,unnamed,unnamed,unnamed,unnamed,unnamed,unnamed,unnamed,unnamed,unnamed,unnamed,unnamed,unnamed,unnamed,unnamed,unnamed,unnamed,unnamed,unnamed,unnamed,unnamed,unnamed,unnamed,unnamed	ANK3,APBB1IP,CCDC80,CCR2,CITED2,DOCK8,DUSP10,ETS1,FERMT1,FN1,GLI3,GPAM,HAS2,HHLA2,HLA-DQA1,HLA-DQA2,HLA-DRB1,HMGB1,IL15,IL7R,ITGA4,NCK1,NCKAP1L,NID1,PDPK1,PREX1,PRKCQ,RASGRP1,ROCK1,SLAMF1,SOCS5,STAT5B,TFRC,TNFSF13B,TNFSF14
GO Biological Process	GO:0002696	positive regulation of leukocyte activation	15	2.3749e-08	0.000306766	2.0451e-05	2.92909	11.9491	35	0.0302509	0.0886076	24	2.60626e-06	0.0336651	0.00140271	2.7242	9.91117	27	294	0.042654	0.0918367	unnamed,unnamed,unnamed,unnamed,unnamed,unnamed,unnamed,unnamed,unnamed,unnamed,unnamed,unnamed,unnamed,unnamed,unnamed,unnamed,unnamed,unnamed,unnamed,unnamed,unnamed,unnamed,unnamed,unnamed,unnamed,unnamed,unnamed,unnamed,unnamed,unnamed,unnamed,unnamed,unnamed,unnamed,unnamed	CCR2,CD2,DOCK8,DUSP10,GLI3,GPAM,HHLA2,HLA-DQA1,HLA-DQA2,HLA-DRB1,HMGB1,IL15,IL7R,NCK1,NCKAP1L,NFATC2,PDPK1,PRKCQ,RASGRP1,SLAMF1,SLC39A10,SOCS5,STAT5B,TFRC,THBS1,TNFSF13B,TNFSF14
GO Biological Process	GO:0050776	regulation of immune response	16	3.40938e-08	0.00044039	2.75244e-05	2.1586	26.8693	58	0.0680234	0.146835	51	8.61984e-05	1	0.0218319	1.72009	30.8123	53	914	0.0837283	0.0579869	unnamed,unnamed,unnamed,unnamed,unnamed,unnamed,unnamed,unnamed,unnamed,unnamed,unnamed,unnamed,unnamed,unnamed,unnamed,unnamed,unnamed,unnamed,unnamed,unnamed,unnamed,unnamed,unnamed,unnamed,unnamed,unnamed,unnamed,unnamed,unnamed,unnamed,unnamed,unnamed,unnamed,unnamed,unnamed,unnamed,unnamed,unnamed,unnamed,unnamed,unnamed,unnamed,unnamed,unnamed,unnamed,unnamed,unnamed,unnamed,unnamed,unnamed…	A2M,APLF,BIRC3,CCR2,CD84,CD96,CLEC2D,COL3A1,CXADR,DUSP10,F2,FYB1,HLA-DQA1,HLA-DQA2,HLA-DRB1,HMGB1,IFIH1,IL15,IL20RB,IL7R,ITGA4,KLRB1,LAT,LAX1,MED1,MUC21,NCK1,NCKAP1L,NFATC2,PAG1,PAX5,PDE4B,PDPK1,PLSCR1,PRKCQ,PTPN22,RASGRP1,SAMSN1,SLAMF1,SLAMF7,SLC39A10,SOCS5,SOS1,STAT5B,TAB2,TEC,TFRC,THEMIS,TNFAIP3,TNFSF13B,TXK,VSIG4,WIPF1
GO Biological Process	GO:0032649	regulation of interferon-gamma production	17	4.83679e-08	0.000624768	3.6751e-05	4.95269	3.63439	18	0.00920098	0.0455696	66	0.000217618	1	0.0425906	3.62554	3.03403	11	90	0.0173776	0.122222	unnamed,unnamed,unnamed,unnamed,unnamed,unnamed,unnamed,unnamed,unnamed,unnamed,unnamed,unnamed,unnamed,unnamed,unnamed,unnamed,unnamed,unnamed	CCR2,CD2,CD96,HMGB1,IL20RB,INHBA,PDE4B,PTPN22,RASGRP1,SLAMF1,TXK
GO Biological Process	GO:0032760	positive regulation of tumor necrosis factor production	18	8.11341e-08	0.00104801	5.82227e-05	5.83838	2.56921	15	0.00650432	0.0379747	249	0.00563088	1	0.292105	3.24445	2.15753	7	64	0.0110584	0.109375	unnamed,unnamed,unnamed,unnamed,unnamed,unnamed,unnamed,unnamed,unnamed,unnamed,unnamed,unnamed,unnamed,unnamed,unnamed	CCR2,CD2,HMGB1,IFIH1,RASGRP1,THBS1,ZBTB20
GO Biological Process	GO:0051251	positive regulation of lymphocyte activation	19	8.37378e-08	0.00108164	5.69285e-05	2.94876	10.852	32	0.0274735	0.0810127	25	3.08408e-06	0.039837	0.00159348	2.83049	8.8324	25	262	0.0394945	0.0954199	unnamed,unnamed,unnamed,unnamed,unnamed,unnamed,unnamed,unnamed,unnamed,unnamed,unnamed,unnamed,unnamed,unnamed,unnamed,unnamed,unnamed,unnamed,unnamed,unnamed,unnamed,unnamed,unnamed,unnamed,unnamed,unnamed,unnamed,unnamed,unnamed,unnamed,unnamed,unnamed	CCR2,DOCK8,DUSP10,GLI3,GPAM,HHLA2,HLA-DQA1,HLA-DQA2,HLA-DRB1,HMGB1,IL15,IL7R,NCK1,NCKAP1L,NFATC2,PDPK1,PRKCQ,RASGRP1,SLAMF1,SLC39A10,SOCS5,STAT5B,TFRC,TNFSF13B,TNFSF14
GO Biological Process	GO:1903557	positive regulation of tumor necrosis factor superfamily cytokine production	20	9.36369e-08	0.00120951	6.04754e-05	5.77276	2.59841	15	0.00657825	0.0379747	270	0.00666492	1	0.318854	3.14613	2.22496	7	66	0.0110584	0.106061	unnamed,unnamed,unnamed,unnamed,unnamed,unnamed,unnamed,unnamed,unnamed,unnamed,unnamed,unnamed,unnamed,unnamed,unnamed	CCR2,CD2,HMGB1,IFIH1,RASGRP1,THBS1,ZBTB20
GO Biological Process	GO:0048872	homeostasis of number of cells	21	1.08815e-07	0.00140556	6.69314e-05	3.49138	7.16049	25	0.0181278	0.0632911	19	4.01083e-07	0.00518079	0.000272673	3.47126	6.33775	22	188	0.0347551	0.117021	unnamed,unnamed,unnamed,unnamed,unnamed,unnamed,unnamed,unnamed,unnamed,unnamed,unnamed,unnamed,unnamed,unnamed,unnamed,unnamed,unnamed,unnamed,unnamed,unnamed,unnamed,unnamed,unnamed,unnamed,unnamed	BMP4,FAS,GPR174,HMGB1,IKZF1,IL20RB,IL7R,INHBA,LAT,MED1,NCKAP1L,PDE4B,PMAIP1,PRDM14,SLC46A2,SOS1,STAT5B,TNFAIP3,TNFRSF13B,TNFSF13B,TNFSF14,UBAP2L
GO Biological Process	GO:0032680	regulation of tumor necrosis factor production	22	1.15191e-07	0.00148792	6.76328e-05	4.66732	3.8566	18	0.00976355	0.0455696	224	0.00402847	1	0.232303	2.69668	3.70826	10	110	0.0157978	0.0909091	unnamed,unnamed,unnamed,unnamed,unnamed,unnamed,unnamed,unnamed,unnamed,unnamed,unnamed,unnamed,unnamed,unnamed,unnamed,unnamed,unnamed,unnamed	CCR2,CD2,HMGB1,IFIH1,PTPN22,RASGRP1,SLAMF1,THBS1,TNFAIP3,ZBTB20
GO Biological Process	GO:1903555	regulation of tumor necrosis factor superfamily cytokine production	23	1.32614e-07	0.00171298	7.44773e-05	4.62222	3.89424	18	0.00985882	0.0455696	241	0.00487784	1	0.26144	2.62509	3.80939	10	113	0.0157978	0.0884956	unnamed,unnamed,unnamed,unnamed,unnamed,unnamed,unnamed,unnamed,unnamed,unnamed,unnamed,unnamed,unnamed,unnamed,unnamed,unnamed,unnamed,unnamed	CCR2,CD2,HMGB1,IFIH1,PTPN22,RASGRP1,SLAMF1,THBS1,TNFAIP3,ZBTB20
GO Biological Process	GO:0002684	positive regulation of immune system process	24	1.60374e-07	0.00207155	8.63147e-05	2.02958	29.5628	60	0.0748424	0.151899	45	5.30408e-05	0.685128	0.0152251	1.75269	30.2392	53	897	0.0837283	0.0590858	unnamed,unnamed,unnamed,unnamed,unnamed,unnamed,unnamed,unnamed,unnamed,unnamed,unnamed,unnamed,unnamed,unnamed,unnamed,unnamed,unnamed,unnamed,unnamed,unnamed,unnamed,unnamed,unnamed,unnamed,unnamed,unnamed,unnamed,unnamed,unnamed,unnamed,unnamed,unnamed,unnamed,unnamed,unnamed,unnamed,unnamed,unnamed,unnamed,unnamed,unnamed,unnamed,unnamed,unnamed,unnamed,unnamed,unnamed,unnamed,unnamed,unnamed…	BIRC3,CCR2,CD2,CD84,DOCK8,DUSP10,EDN3,ETS1,EVI2B,FYB1,GLI3,GPAM,GPR68,HHLA2,HLA-DQA1,HLA-DQA2,HLA-DRB1,HMGB1,IFIH1,IL15,IL7R,INHBA,ITGA4,LAT,LAX1,MED1,MUC21,NCK1,NCKAP1L,NFATC2,PAG1,PDE4B,PDPK1,PLSCR1,PRKCQ,PTPN22,RASGRP1,SLAMF1,SLC39A10,SOCS5,STAT5B,TAB2,TEC,TFRC,THBS1,THEMIS,TNFAIP3,TNFSF13B,TNFSF14,TRIB1,TXK,VSIG4,WIPF1
GO Biological Process	GO:0001776	leukocyte homeostasis	25	1.84037e-07	0.0023772	9.50881e-05	5.92502	2.36286	14	0.00598193	0.035443	10	3.98818e-08	0.000515154	5.15154e-05	6.19834	2.25867	14	67	0.0221169	0.208955	unnamed,unnamed,unnamed,unnamed,unnamed,unnamed,unnamed,unnamed,unnamed,unnamed,unnamed,unnamed,unnamed,unnamed	FAS,GPR174,HMGB1,LAT,NCKAP1L,PDE4B,PMAIP1,SLC46A2,SOS1,STAT5B,TNFAIP3,TNFRSF13B,TNFSF13B,TNFSF14
GO Biological Process	GO:0002683	negative regulation of immune system process	26	1.91333e-07	0.00247145	9.50556e-05	2.55274	14.886	38	0.037686	0.0962025	16	2.98212e-07	0.003852	0.00024075	2.58908	13.5183	35	401	0.0552923	0.0872818	unnamed,unnamed,unnamed,unnamed,unnamed,unnamed,unnamed,unnamed,unnamed,unnamed,unnamed,unnamed,unnamed,unnamed,unnamed,unnamed,unnamed,unnamed,unnamed,unnamed,unnamed,unnamed,unnamed,unnamed,unnamed,unnamed,unnamed,unnamed,unnamed,unnamed,unnamed,unnamed,unnamed,unnamed,unnamed,unnamed,unnamed,unnamed	A2M,BMP4,CCR2,CD84,CD96,COL3A1,DUSP10,FAS,GLI3,GPAM,GPER1,GPR68,HMGB1,IL20RB,IL7R,INHBA,LAX1,MAFB,MYC,PAG1,PDPK1,PRKAR1A,PTGER4,PTPN22,SAMSN1,SLAMF1,SOCS5,STAT5B,THBS1,TIGIT,TNFAIP3,TNFRSF13B,TRIB1,UBASH3B,VSIG4
GO Biological Process	GO:0002260	lymphocyte homeostasis	27	2.37222e-07	0.00306419	0.000113489	7.02434	1.70835	12	0.00432493	0.0303798	15	1.46119e-07	0.00188742	0.000125828	6.71627	1.78671	12	53	0.0189574	0.226415	unnamed,unnamed,unnamed,unnamed,unnamed,unnamed,unnamed,unnamed,unnamed,unnamed,unnamed,unnamed	FAS,GPR174,LAT,NCKAP1L,PMAIP1,SLC46A2,SOS1,STAT5B,TNFAIP3,TNFRSF13B,TNFSF13B,TNFSF14
GO Biological Process	GO:0032825	positive regulation of natural killer cell differentiation	28	2.88897e-07	0.00373168	0.000133274	16.7824	0.417103	7	0.00105596	0.0177215	121	0.00120571	1	0.128712	12.7129	0.23598	3	7	0.00473934	0.428571	unnamed,unnamed,unnamed,unnamed,unnamed,unnamed,unnamed	IL15,RASGRP1,STAT5B
GO Biological Process	GO:0032695	negative regulation of interleukin-12 production	29	4.0022e-07	0.00516965	0.000178264	15.9778	0.438107	7	0.00110913	0.0177215	373	0.0128168	1	0.443844	5.9327	0.505672	3	15	0.00473934	0.2	unnamed,unnamed,unnamed,unnamed,unnamed,unnamed,unnamed	SLAMF1,THBS1,TIGIT
GO Biological Process	GO:0050866	negative regulation of cell activation	30	5.03468e-07	0.0065033	0.000216776	3.41916	6.7268	23	0.0170299	0.0582278	12	6.02748e-08	0.00077857	6.48808e-05	3.86152	5.69724	22	169	0.0347551	0.130178	unnamed,unnamed,unnamed,unnamed,unnamed,unnamed,unnamed,unnamed,unnamed,unnamed,unnamed,unnamed,unnamed,unnamed,unnamed,unnamed,unnamed,unnamed,unnamed,unnamed,unnamed,unnamed,unnamed	BMP4,CCR2,CD84,F2,FAS,GLI3,GPER1,HMGB1,IL20RB,INHBA,LAX1,PAG1,PRKAR1A,PRKG1,PTPN22,SAMSN1,SOCS5,TIGIT,TNFAIP3,TNFRSF13B,UBASH3B,VSIG4
GO Biological Process	GO:0032729	positive regulation of interferon-gamma production	31	6.04652e-07	0.00781029	0.000251945	5.35567	2.61405	14	0.00661785	0.035443	237	0.00472181	1	0.257349	3.34911	2.09011	7	62	0.0110584	0.112903	unnamed,unnamed,unnamed,unnamed,unnamed,unnamed,unnamed,unnamed,unnamed,unnamed,unnamed,unnamed,unnamed,unnamed	CCR2,CD2,PDE4B,PTPN22,RASGRP1,SLAMF1,TXK
GO Biological Process	GO:0001819	positive regulation of cytokine production	32	1.60487e-06	0.0207301	0.000647816	2.52445	13.0722	33	0.033094	0.0835443	138	0.00148123	1	0.138645	1.92121	13.0126	25	386	0.0394945	0.0647668	unnamed,unnamed,unnamed,unnamed,unnamed,unnamed,unnamed,unnamed,unnamed,unnamed,unnamed,unnamed,unnamed,unnamed,unnamed,unnamed,unnamed,unnamed,unnamed,unnamed,unnamed,unnamed,unnamed,unnamed,unnamed,unnamed,unnamed,unnamed,unnamed,unnamed,unnamed,unnamed,unnamed	ADRA2A,AGTR2,CCBE1,CCR2,CD2,FERMT1,HHLA2,HMGB1,IFIH1,IL15,IL20RB,LUM,PDE4B,PRKCQ,PTGER4,PTPN22,RASGRP1,SLAMF1,STAT5B,SULF1,SULF2,THBS1,TIGIT,TXK,ZBTB20
GO Biological Process	GO:0030198	extracellular matrix organization	33	1.63292e-06	0.0210925	0.000639166	2.56782	12.4619	32	0.0315492	0.0810127	28	5.86549e-06	0.0757645	0.00270588	2.60884	10.3494	27	307	0.042654	0.0879479	unnamed,unnamed,unnamed,unnamed,unnamed,unnamed,unnamed,unnamed,unnamed,unnamed,unnamed,unnamed,unnamed,unnamed,unnamed,unnamed,unnamed,unnamed,unnamed,unnamed,unnamed,unnamed,unnamed,unnamed,unnamed,unnamed,unnamed,unnamed,unnamed,unnamed,unnamed,unnamed	A2M,ADAM19,ADAMTS20,B4GALT1,CCDC80,COL12A1,COL3A1,COL5A2,CTGF,DCN,FERMT1,FLRT2,FN1,HAS2,ITGA11,ITGA4,ITGA8,ITGB6,LAMA2,LUM,MFAP5,MMP20,MMP7,NID1,SULF1,SULF2,THBS1
GO Biological Process	GO:0043062	extracellular structure organization	34	1.63512e-06	0.0211208	0.0006212	2.56765	12.4627	32	0.0315512	0.0810127	29	6.22914e-06	0.0804618	0.00277454	2.60037	10.3831	27	308	0.042654	0.0876623	unnamed,unnamed,unnamed,unnamed,unnamed,unnamed,unnamed,unnamed,unnamed,unnamed,unnamed,unnamed,unnamed,unnamed,unnamed,unnamed,unnamed,unnamed,unnamed,unnamed,unnamed,unnamed,unnamed,unnamed,unnamed,unnamed,unnamed,unnamed,unnamed,unnamed,unnamed,unnamed	A2M,ADAM19,ADAMTS20,B4GALT1,CCDC80,COL12A1,COL3A1,COL5A2,CTGF,DCN,FERMT1,FLRT2,FN1,HAS2,ITGA11,ITGA4,ITGA8,ITGB6,LAMA2,LUM,MFAP5,MMP20,MMP7,NID1,SULF1,SULF2,THBS1
GO Biological Process	GO:0032823	regulation of natural killer cell differentiation	35	2.22391e-06	0.0287262	0.000820749	12.3081	0.56873	7	0.00143982	0.0177215	272	0.00668066	1	0.317258	7.41588	0.404537	3	12	0.00473934	0.25	unnamed,unnamed,unnamed,unnamed,unnamed,unnamed,unnamed	IL15,RASGRP1,STAT5B
GO Biological Process	GO:0045580	regulation of T cell differentiation	36	2.6594e-06	0.0343515	0.000954209	3.43107	5.82909	20	0.0147572	0.0506329	52	9.03472e-05	1	0.0224426	3.29595	4.24764	14	126	0.0221169	0.111111	unnamed,unnamed,unnamed,unnamed,unnamed,unnamed,unnamed,unnamed,unnamed,unnamed,unnamed,unnamed,unnamed,unnamed,unnamed,unnamed,unnamed,unnamed,unnamed,unnamed	BMP4,CD2,DUSP10,GLI3,HMGB1,IL15,IL7R,NCKAP1L,NFATC2,RASGRP1,SLC46A2,SOCS5,SOS1,STAT5B
GO Biological Process	GO:0051917	regulation of fibrinolysis	37	2.92676e-06	0.0378049	0.00102176	15.7864	0.380074	6	0.000962211	0.0151899	335	0.010513	1	0.405361	6.35647	0.47196	3	14	0.00473934	0.214286	unnamed,unnamed,unnamed,unnamed,unnamed,unnamed	F2,FAP,THBS1
GO Biological Process	GO:0001817	regulation of cytokine production	38	3.08757e-06	0.0398821	0.00104953	2.13732	20.1187	43	0.0509334	0.108861	78	0.000437208	1	0.0724029	1.79926	20.564	37	610	0.0584518	0.0606557	unnamed,unnamed,unnamed,unnamed,unnamed,unnamed,unnamed,unnamed,unnamed,unnamed,unnamed,unnamed,unnamed,unnamed,unnamed,unnamed,unnamed,unnamed,unnamed,unnamed,unnamed,unnamed,unnamed,unnamed,unnamed,unnamed,unnamed,unnamed,unnamed,unnamed,unnamed,unnamed,unnamed,unnamed,unnamed,unnamed,unnamed,unnamed,unnamed,unnamed,unnamed,unnamed,unnamed	ADRA2A,AGTR2,BIRC3,CARD17,CCBE1,CCR2,CD2,CD84,CD96,F2,FERMT1,FN1,GPAM,HHLA2,HMGB1,IFIH1,IL15,IL20RB,INHBA,LUM,NCKAP1L,PDE4B,PRKCQ,PTGER4,PTPN22,RASGRP1,SLAMF1,SOCS5,STAT5B,SULF1,SULF2,THBS1,TIGIT,TNFAIP3,TXK,VSIG4,ZBTB20
GO Biological Process	GO:1990668	vesicle fusion with endoplasmic reticulum-Golgi intermediate compartment (ERGIC) membrane	39	3.84864e-06	0.0497129	0.00127469	39.8482	0.100381	4	0.000254129	0.0101266	2136	0.185992	1	1	4.94392	0.202269	1	6	0.00157978	0.166667	unnamed,unnamed,unnamed,unnamed	SEC22B
GO Biological Process	GO:0010751	negative regulation of nitric oxide mediated signal transduction	40	4.08136e-06	0.052719	0.00131797	22.0074	0.227196	5	0.000575181	0.0126582	197	0.00332791	1	0.218206	19.7757	0.101134	2	3	0.00315956	0.666667	unnamed,unnamed,unnamed,unnamed,unnamed	ATP2B4,THBS1
GO Biological Process	GO:0046649	lymphocyte activation	41	4.51388e-06	0.0583058	0.00142209	2.40243	13.7361	33	0.0347749	0.0835443	35	2.08392e-05	0.26918	0.00769085	2.38672	11.7316	28	348	0.0442338	0.0804598	unnamed,unnamed,unnamed,unnamed,unnamed,unnamed,unnamed,unnamed,unnamed,unnamed,unnamed,unnamed,unnamed,unnamed,unnamed,unnamed,unnamed,unnamed,unnamed,unnamed,unnamed,unnamed,unnamed,unnamed,unnamed,unnamed,unnamed,unnamed,unnamed,unnamed,unnamed,unnamed,unnamed	APBB1IP,CD2,CXADR,DOCK8,FAS,GLI3,HMGB1,IKZF1,IL15,IL7R,ITGA4,LAT,LAX1,MAFB,NCK1,NEDD4,NOTCH2,PREX1,PRLR,PTGER4,PTPN22,RBPJ,SLAMF1,SLAMF7,SOX4,STAT5B,THEMIS,TNFSF14
GO Biological Process	GO:0002695	negative regulation of leukocyte activation	42	4.57224e-06	0.0590596	0.00140618	3.30639	6.0489	20	0.0153137	0.0506329	22	7.32472e-07	0.00946133	0.000430061	3.75738	5.05672	19	150	0.0300158	0.126667	unnamed,unnamed,unnamed,unnamed,unnamed,unnamed,unnamed,unnamed,unnamed,unnamed,unnamed,unnamed,unnamed,unnamed,unnamed,unnamed,unnamed,unnamed,unnamed,unnamed	BMP4,CCR2,CD84,FAS,GLI3,GPER1,HMGB1,IL20RB,INHBA,LAX1,PAG1,PRKAR1A,PTPN22,SAMSN1,SOCS5,TIGIT,TNFAIP3,TNFRSF13B,VSIG4
GO Biological Process	GO:0007162	negative regulation of cell adhesion	43	4.69873e-06	0.0606935	0.00141148	2.63276	10.6352	28	0.0269247	0.0708861	41	4.66695e-05	0.602829	0.0147032	2.66211	7.88848	21	234	0.0331754	0.0897436	unnamed,unnamed,unnamed,unnamed,unnamed,unnamed,unnamed,unnamed,unnamed,unnamed,unnamed,unnamed,unnamed,unnamed,unnamed,unnamed,unnamed,unnamed,unnamed,unnamed,unnamed,unnamed,unnamed,unnamed,unnamed,unnamed,unnamed,unnamed	BMP2,BMP4,DLC1,GLI3,HMGB1,IL20RB,KANK1,LAX1,MUC21,PAG1,PLXNC1,PRKAR1A,PRKG1,PTPN22,RASA1,SOCS5,SPOCK1,THBS1,TIGIT,UBASH3B,VSIG4
GO Biological Process	GO:0030887	positive regulation of myeloid dendritic cell activation	44	4.92478e-06	0.0636134	0.00144576	96.0455	0.0312352	3	7.90765e-05	0.00759494	617	0.0337115	1	0.705755	29.6635	0.0337115	1	1	0.00157978	1	unnamed,unnamed,unnamed	CD2
GO Biological Process	GO:0032814	regulation of natural killer cell activation	45	5.22373e-06	0.0674749	0.00149944	8.72158	0.917265	8	0.00232219	0.0202532	338	0.010601	1	0.405128	4.56362	0.876498	4	26	0.00631912	0.153846	unnamed,unnamed,unnamed,unnamed,unnamed,unnamed,unnamed,unnamed	IL15,PTPN22,RASGRP1,STAT5B
GO Biological Process	GO:0050778	positive regulation of immune response	46	5.2843e-06	0.0682573	0.00148385	2.18951	17.8122	39	0.0450943	0.0987342	155	0.00189901	1	0.158255	1.70077	19.9909	34	593	0.0537125	0.0573356	unnamed,unnamed,unnamed,unnamed,unnamed,unnamed,unnamed,unnamed,unnamed,unnamed,unnamed,unnamed,unnamed,unnamed,unnamed,unnamed,unnamed,unnamed,unnamed,unnamed,unnamed,unnamed,unnamed,unnamed,unnamed,unnamed,unnamed,unnamed,unnamed,unnamed,unnamed,unnamed,unnamed,unnamed,unnamed,unnamed,unnamed,unnamed,unnamed	BIRC3,CCR2,FYB1,HLA-DQA1,HLA-DQA2,HLA-DRB1,HMGB1,IFIH1,IL15,LAT,LAX1,MED1,MUC21,NCK1,NCKAP1L,NFATC2,PAG1,PDE4B,PDPK1,PLSCR1,PRKCQ,PTPN22,RASGRP1,SOCS5,STAT5B,TAB2,TEC,TFRC,THEMIS,TNFAIP3,TNFSF13B,TXK,VSIG4,WIPF1
GO Biological Process	GO:0032816	positive regulation of natural killer cell activation	47	5.74144e-06	0.0741621	0.00157792	10.6317	0.65841	7	0.00166686	0.0177215	406	0.0153857	1	0.489501	5.56191	0.539383	3	16	0.00473934	0.1875	unnamed,unnamed,unnamed,unnamed,unnamed,unnamed,unnamed	IL15,RASGRP1,STAT5B
GO Biological Process	GO:0045619	regulation of lymphocyte differentiation	48	6.47388e-06	0.0836231	0.00174215	3.116	6.73941	21	0.0170618	0.0531646	46	6.10309e-05	0.788336	0.0171378	3.10207	5.15785	16	153	0.0252765	0.104575	unnamed,unnamed,unnamed,unnamed,unnamed,unnamed,unnamed,unnamed,unnamed,unnamed,unnamed,unnamed,unnamed,unnamed,unnamed,unnamed,unnamed,unnamed,unnamed,unnamed,unnamed	BMP4,CD2,DUSP10,FAS,GLI3,HMGB1,IL15,IL7R,INHBA,NCKAP1L,NFATC2,RASGRP1,SLC46A2,SOCS5,SOS1,STAT5B
GO Biological Process	GO:0010749	regulation of nitric oxide mediated signal transduction	49	1.00011e-05	0.129184	0.00263641	18.2558	0.273885	5	0.00069338	0.0126582	261	0.00650711	1	0.32204	14.8317	0.134846	2	4	0.00315956	0.5	unnamed,unnamed,unnamed,unnamed,unnamed	ATP2B4,THBS1
GO Biological Process	GO:0050715	positive regulation of cytokine secretion	50	1.08904e-05	0.140672	0.00281344	3.90263	3.84357	15	0.00973055	0.0379747	396	0.0149948	1	0.489112	2.34186	3.84311	9	114	0.014218	0.0789474	unnamed,unnamed,unnamed,unnamed,unnamed,unnamed,unnamed,unnamed,unnamed,unnamed,unnamed,unnamed,unnamed,unnamed,unnamed	AGTR2,CD2,FERMT1,HMGB1,IFIH1,PTGER4,PTPN22,RASGRP1,SLAMF1
GO Biological Process	GO:0070663	regulation of leukocyte proliferation	51	1.23309e-05	0.159278	0.0031231	2.73474	8.77598	24	0.0222177	0.0607595	23	2.42963e-06	0.0313836	0.0013645	3.12247	7.04569	22	209	0.0347551	0.105263	unnamed,unnamed,unnamed,unnamed,unnamed,unnamed,unnamed,unnamed,unnamed,unnamed,unnamed,unnamed,unnamed,unnamed,unnamed,unnamed,unnamed,unnamed,unnamed,unnamed,unnamed,unnamed,unnamed,unnamed	BMP4,CCR2,GPAM,HHLA2,HMGB1,IL15,IL20RB,NCK1,NCKAP1L,NFATC2,PRKAR1A,PRKCQ,PTPN22,SLAMF1,SLC39A10,SOS1,STAT5B,TFRC,TNFAIP3,TNFRSF13B,TNFSF13B,VSIG4
GO Biological Process	GO:0045321	leukocyte activation	52	1.32739e-05	0.171459	0.00329728	1.87642	27.1795	51	0.0688088	0.129114	371	0.0123476	1	0.429901	1.43368	29.2952	42	869	0.0663507	0.0483314	unnamed,unnamed,unnamed,unnamed,unnamed,unnamed,unnamed,unnamed,unnamed,unnamed,unnamed,unnamed,unnamed,unnamed,unnamed,unnamed,unnamed,unnamed,unnamed,unnamed,unnamed,unnamed,unnamed,unnamed,unnamed,unnamed,unnamed,unnamed,unnamed,unnamed,unnamed,unnamed,unnamed,unnamed,unnamed,unnamed,unnamed,unnamed,unnamed,unnamed,unnamed,unnamed,unnamed,unnamed,unnamed,unnamed,unnamed,unnamed,unnamed,unnamed…	APBB1IP,ASAH1,ATP8A1,B4GALT1,C16orf62,CAND1,CD2,CD53,CXADR,DOCK8,FABP5,FAS,GHDC,GLI3,GNS,HMGB1,IKZF1,IL15,IL7R,ITGA4,LAT,LAX1,MAFB,MME,NCK1,NCKAP1L,NEDD4,NOTCH2,PREX1,PRLR,PTGER4,PTPN22,QPCT,RASGRP1,RBPJ,ROCK1,SLAMF1,SLAMF7,SOX4,STAT5B,THEMIS,TNFSF14
GO Biological Process	GO:0032252	secretory granule localization	53	1.39779e-05	0.180553	0.00340665	17.018	0.293807	5	0.000743815	0.0126582	1660	0.128189	1	0.997478	7.41588	0.134846	1	4	0.00157978	0.25	unnamed,unnamed,unnamed,unnamed,unnamed	RASGRP1
GO Biological Process	GO:0032914	positive regulation of transforming growth factor beta1 production	54	1.49783e-05	0.193474	0.00358285	16.7725	0.298106	5	0.0007547	0.0126582	413	0.015552	1	0.486405	9.88784	0.202269	2	6	0.00315956	0.333333	unnamed,unnamed,unnamed,unnamed,unnamed	LUM,THBS1
GO Biological Process	GO:0006954	inflammatory response	55	1.603e-05	0.20706	0.00376473	2.32903	13.3102	31	0.0336968	0.078481	284	0.00758053	1	0.344781	1.673	15.541	26	461	0.0410742	0.0563991	unnamed,unnamed,unnamed,unnamed,unnamed,unnamed,unnamed,unnamed,unnamed,unnamed,unnamed,unnamed,unnamed,unnamed,unnamed,unnamed,unnamed,unnamed,unnamed,unnamed,unnamed,unnamed,unnamed,unnamed,unnamed,unnamed,unnamed,unnamed,unnamed,unnamed,unnamed	AGTR2,AOAH,B4GALT1,BMP2,CCR2,CCR3,CCR5,CD96,F2,FAS,FN1,GPER1,GPR68,HMGB1,IL15,IL20RB,ITGB6,KLRG1,LAT,PLSCR1,PRKCQ,RASGRP1,RBPJ,SLAMF1,THBS1,TNFAIP3
GO Biological Process	GO:0033687	osteoblast proliferation	56	1.63489e-05	0.211179	0.00377106	64.1364	0.0467753	3	0.000118418	0.00759494	1354	0.0977683	1	0.932698	9.88784	0.101134	1	3	0.00157978	0.333333	unnamed,unnamed,unnamed	FIGNL1
GO Biological Process	GO:0050670	regulation of lymphocyte proliferation	57	1.70699e-05	0.220492	0.00386829	2.75096	8.36073	23	0.0211664	0.0582278	26	4.26526e-06	0.0550944	0.00211902	3.11467	6.74229	21	200	0.0331754	0.105	unnamed,unnamed,unnamed,unnamed,unnamed,unnamed,unnamed,unnamed,unnamed,unnamed,unnamed,unnamed,unnamed,unnamed,unnamed,unnamed,unnamed,unnamed,unnamed,unnamed,unnamed,unnamed,unnamed	BMP4,CCR2,GPAM,HHLA2,HMGB1,IL15,IL20RB,NCK1,NCKAP1L,NFATC2,PRKAR1A,PRKCQ,PTPN22,SLAMF1,SLC39A10,SOS1,STAT5B,TFRC,TNFRSF13B,TNFSF13B,VSIG4
GO Biological Process	GO:0051918	negative regulation of fibrinolysis	58	1.74093e-05	0.224876	0.00387717	16.25	0.307692	5	0.000778966	0.0126582	821	0.0426745	1	0.671408	5.9327	0.337115	2	10	0.00315956	0.2	unnamed,unnamed,unnamed,unnamed,unnamed	F2,THBS1
GO Biological Process	GO:0032944	regulation of mononuclear cell proliferation	59	1.79844e-05	0.232304	0.00393736	2.74167	8.38906	23	0.0212381	0.0582278	27	4.6155e-06	0.0596184	0.00220809	3.09917	6.776	21	201	0.0331754	0.104478	unnamed,unnamed,unnamed,unnamed,unnamed,unnamed,unnamed,unnamed,unnamed,unnamed,unnamed,unnamed,unnamed,unnamed,unnamed,unnamed,unnamed,unnamed,unnamed,unnamed,unnamed,unnamed,unnamed	BMP4,CCR2,GPAM,HHLA2,HMGB1,IL15,IL20RB,NCK1,NCKAP1L,NFATC2,PRKAR1A,PRKCQ,PTPN22,SLAMF1,SLC39A10,SOS1,STAT5B,TFRC,TNFRSF13B,TNFSF13B,VSIG4
GO Biological Process	GO:0042535	positive regulation of tumor necrosis factor biosynthetic process	60	1.87738e-05	0.242501	0.00404168	11.3429	0.528964	6	0.00133915	0.0151899	891	0.0510159	1	0.739587	5.39337	0.370826	2	11	0.00315956	0.181818	unnamed,unnamed,unnamed,unnamed,unnamed,unnamed	CCR2,THBS1
GO Biological Process	GO:0034113	heterotypic cell-cell adhesion	61	1.9058e-05	0.246173	0.00403562	7.27423	1.09977	8	0.00278424	0.0202532	176	0.0026	1	0.190819	5.1144	0.977632	5	29	0.00789889	0.172414	unnamed,unnamed,unnamed,unnamed,unnamed,unnamed,unnamed,unnamed	CD2,CXADR,GLDN,ITGA4,PERP
GO Biological Process	GO:0002437	inflammatory response to antigenic stimulus	62	2.0876e-05	0.269656	0.00434929	7.18077	1.11409	8	0.00282047	0.0202532	250	0.00576805	1	0.298024	5.39337	0.741652	4	22	0.00631912	0.181818	unnamed,unnamed,unnamed,unnamed,unnamed,unnamed,unnamed,unnamed	HMGB1,IL20RB,RASGRP1,RBPJ
GO Biological Process	GO:0042102	positive regulation of T cell proliferation	63	2.1787e-05	0.281422	0.00446702	3.89436	3.59494	14	0.00910111	0.035443	53	9.13834e-05	1	0.0222717	3.70794	3.2363	12	96	0.0189574	0.125	unnamed,unnamed,unnamed,unnamed,unnamed,unnamed,unnamed,unnamed,unnamed,unnamed,unnamed,unnamed,unnamed,unnamed	CCR2,GPAM,HHLA2,HMGB1,IL15,NCK1,NCKAP1L,PRKCQ,SLAMF1,STAT5B,TFRC,TNFSF13B
GO Biological Process	GO:0043029	T cell homeostasis	64	2.44014e-05	0.315193	0.00492489	8.47149	0.826301	7	0.0020919	0.0177215	55	0.000116416	1	0.0273408	6.10719	1.14619	7	34	0.0110584	0.205882	unnamed,unnamed,unnamed,unnamed,unnamed,unnamed,unnamed	FAS,GPR174,NCKAP1L,PMAIP1,SLC46A2,STAT5B,TNFSF14
GO Biological Process	GO:0042129	regulation of T cell proliferation	65	2.48611e-05	0.321131	0.00494048	3.15722	5.70122	18	0.0144335	0.0455696	33	1.15949e-05	0.149771	0.00453851	3.38443	5.02301	17	149	0.0268562	0.114094	unnamed,unnamed,unnamed,unnamed,unnamed,unnamed,unnamed,unnamed,unnamed,unnamed,unnamed,unnamed,unnamed,unnamed,unnamed,unnamed,unnamed,unnamed	BMP4,CCR2,GPAM,HHLA2,HMGB1,IL15,IL20RB,NCK1,NCKAP1L,PRKAR1A,PRKCQ,SLAMF1,SOS1,STAT5B,TFRC,TNFSF13B,VSIG4
GO Biological Process	GO:2000192	negative regulation of fatty acid transport	66	2.66983e-05	0.344862	0.00522519	10.6448	0.563658	6	0.00142698	0.0151899	121	0.00120571	1	0.128712	12.7129	0.23598	3	7	0.00473934	0.428571	unnamed,unnamed,unnamed,unnamed,unnamed,unnamed	AGTR2,PLA2R1,THBS1
GO Biological Process	GO:0033081	regulation of T cell differentiation in thymus	67	2.75306e-05	0.355612	0.00530765	6.90329	1.15887	8	0.00293384	0.0202532	275	0.00679914	1	0.319362	5.15887	0.775363	4	23	0.00631912	0.173913	unnamed,unnamed,unnamed,unnamed,unnamed,unnamed,unnamed,unnamed	BMP4,IL7R,RASGRP1,SOS1
GO Biological Process	GO:1902105	regulation of leukocyte differentiation	68	2.78139e-05	0.359272	0.00528341	2.43056	11.1086	27	0.0281229	0.0683544	40	4.17985e-05	0.539911	0.0134978	2.61039	8.42786	22	250	0.0347551	0.088	unnamed,unnamed,unnamed,unnamed,unnamed,unnamed,unnamed,unnamed,unnamed,unnamed,unnamed,unnamed,unnamed,unnamed,unnamed,unnamed,unnamed,unnamed,unnamed,unnamed,unnamed,unnamed,unnamed,unnamed,unnamed,unnamed,unnamed	BMP4,CD2,DUSP10,EVI2B,FAS,GLI3,GPR68,HMGB1,IL15,IL7R,INHBA,MAFB,MYC,NCKAP1L,NFATC2,RASGRP1,SLC46A2,SOCS5,SOS1,STAT5B,TRIB1,UBASH3B
GO Biological Process	GO:0002687	positive regulation of leukocyte migration	69	3.69104e-05	0.476772	0.00690974	3.70739	3.77624	14	0.0095601	0.035443	518	0.0234152	1	0.583888	2.1705	4.14651	9	123	0.014218	0.0731707	unnamed,unnamed,unnamed,unnamed,unnamed,unnamed,unnamed,unnamed,unnamed,unnamed,unnamed,unnamed,unnamed,unnamed	CCR2,DOCK8,EDN3,HMGB1,ITGA4,NCKAP1L,SLAMF1,THBS1,TNFSF14
GO Biological Process	GO:0010754	negative regulation of cGMP-mediated signaling	70	3.73828e-05	0.482874	0.0068982	22.2204	0.180015	4	0.000455734	0.0101266	617	0.0337115	1	0.705755	29.6635	0.0337115	1	1	0.00157978	1	unnamed,unnamed,unnamed,unnamed	THBS1
GO Biological Process	GO:0033089	positive regulation of T cell differentiation in thymus	71	4.06458e-05	0.525022	0.00739467	9.86303	0.608333	6	0.00154008	0.0151899	821	0.0426745	1	0.671408	5.9327	0.337115	2	10	0.00315956	0.2	unnamed,unnamed,unnamed,unnamed,unnamed,unnamed	IL7R,RASGRP1
GO Biological Process	GO:0030511	positive regulation of transforming growth factor beta receptor signaling pathway	72	4.26726e-05	0.551202	0.00765558	6.48261	1.23407	8	0.00312423	0.0202532	129	0.00129985	1	0.130157	5.9327	0.842786	5	25	0.00789889	0.2	unnamed,unnamed,unnamed,unnamed,unnamed,unnamed,unnamed,unnamed	CITED2,DAB2,FERMT1,ITGA8,THBS1
GO Biological Process	GO:0007160	cell-matrix adhesion	73	4.4514e-05	0.574988	0.00787655	3.44698	4.35163	15	0.0110168	0.0379747	43	4.81087e-05	0.621421	0.0144516	3.48982	4.01166	14	119	0.0221169	0.117647	unnamed,unnamed,unnamed,unnamed,unnamed,unnamed,unnamed,unnamed,unnamed,unnamed,unnamed,unnamed,unnamed,unnamed,unnamed	CD96,COL3A1,CTGF,DLC1,FN1,FREM1,ITGA11,ITGA4,ITGA8,ITGB6,NID1,OTOA,PDPK1,PTPRK
GO Biological Process	GO:0002605	negative regulation of dendritic cell antigen processing and presentation	74	4.49731e-05	0.580918	0.00785024	21.18	0.188858	4	0.000478121	0.0101266	1010	0.0662882	1	0.847767	14.8317	0.0674229	1	2	0.00157978	0.5	unnamed,unnamed,unnamed,unnamed	THBS1
GO Biological Process	GO:0050851	antigen receptor-mediated signaling pathway	75	4.92401e-05	0.636035	0.00848046	2.99225	6.01554	18	0.0152292	0.0455696	36	2.13528e-05	0.275814	0.00766151	3.10432	5.79837	18	172	0.028436	0.104651	unnamed,unnamed,unnamed,unnamed,unnamed,unnamed,unnamed,unnamed,unnamed,unnamed,unnamed,unnamed,unnamed,unnamed,unnamed,unnamed,unnamed,unnamed	FYB1,HLA-DQA1,HLA-DQA2,HLA-DRB1,LAT,LAX1,NCK1,NCKAP1L,NFATC2,PAG1,PDE4B,PDPK1,PRKCQ,PTPN22,TAB2,TEC,THEMIS,TXK
GO Biological Process	GO:0007159	leukocyte cell-cell adhesion	76	5.11286e-05	0.660429	0.00868985	2.44199	10.2375	25	0.0259178	0.0632911	38	2.4379e-05	0.314904	0.00828695	2.63421	8.73127	23	259	0.0363349	0.0888031	unnamed,unnamed,unnamed,unnamed,unnamed,unnamed,unnamed,unnamed,unnamed,unnamed,unnamed,unnamed,unnamed,unnamed,unnamed,unnamed,unnamed,unnamed,unnamed,unnamed,unnamed,unnamed,unnamed,unnamed,unnamed	APBB1IP,CD2,CXADR,DOCK8,FAS,GLI3,HMGB1,IL15,IL7R,ITGA4,LAT,MAFB,NCK1,NEDD4,PREX1,PRLR,PTGER4,PTPN22,ROCK1,SOX4,STAT5B,THEMIS,TNFSF14
GO Biological Process	GO:0030885	regulation of myeloid dendritic cell activation	77	5.36339e-05	0.69279	0.00899727	42.9177	0.0699012	3	0.000176965	0.00759494	1925	0.157585	1	1	5.9327	0.168557	1	5	0.00157978	0.2	unnamed,unnamed,unnamed	CD2
GO Biological Process	GO:0002703	regulation of leukocyte mediated immunity	78	5.50903e-05	0.711602	0.0091231	3.22168	4.96635	16	0.012573	0.0405063	297	0.00809119	1	0.351899	2.22476	5.39383	12	160	0.0189574	0.075	unnamed,unnamed,unnamed,unnamed,unnamed,unnamed,unnamed,unnamed,unnamed,unnamed,unnamed,unnamed,unnamed,unnamed,unnamed,unnamed	APLF,CCR2,CD84,CD96,HMGB1,IL20RB,IL7R,PDPK1,RASGRP1,SLAMF1,STAT5B,TFRC
GO Biological Process	GO:0002581	negative regulation of antigen processing and presentation of peptide or polysaccharide antigen via MHC class II	79	5.86927e-05	0.758133	0.00959662	19.7633	0.202395	4	0.000512392	0.0101266	1354	0.0977683	1	0.932698	9.88784	0.101134	1	3	0.00157978	0.333333	unnamed,unnamed,unnamed,unnamed	THBS1
GO Biological Process	GO:0050707	regulation of cytokine secretion	80	5.89524e-05	0.761488	0.0095186	2.94965	6.10241	18	0.0154492	0.0455696	369	0.0121888	1	0.426676	2.10629	5.69724	12	169	0.0189574	0.0710059	unnamed,unnamed,unnamed,unnamed,unnamed,unnamed,unnamed,unnamed,unnamed,unnamed,unnamed,unnamed,unnamed,unnamed,unnamed,unnamed,unnamed,unnamed	AGTR2,CARD17,CD2,FERMT1,FN1,GPAM,HMGB1,IFIH1,PTGER4,PTPN22,RASGRP1,SLAMF1
GO Biological Process	GO:0010752	regulation of cGMP-mediated signaling	81	5.95014e-05	0.768579	0.00948863	19.693	0.203117	4	0.000514221	0.0101266	1010	0.0662882	1	0.847767	14.8317	0.0674229	1	2	0.00157978	0.5	unnamed,unnamed,unnamed,unnamed	THBS1
GO Biological Process	GO:1902902	negative regulation of autophagosome assembly	82	6.0287e-05	0.778727	0.00949668	12.4849	0.400483	5	0.00101388	0.0126582	891	0.0510159	1	0.739587	5.39337	0.370826	2	11	0.00315956	0.181818	unnamed,unnamed,unnamed,unnamed,unnamed	LRRK2,SEC22B
GO Biological Process	GO:0002819	regulation of adaptive immune response	83	6.2148e-05	0.802765	0.00967187	3.34447	4.48502	15	0.0113545	0.0379747	81	0.000488052	1	0.0778292	2.94371	4.4162	13	131	0.0205371	0.0992366	unnamed,unnamed,unnamed,unnamed,unnamed,unnamed,unnamed,unnamed,unnamed,unnamed,unnamed,unnamed,unnamed,unnamed,unnamed	APLF,CCR2,DUSP10,HMGB1,IL20RB,IL7R,PRKCQ,SAMSN1,SLAMF1,SOCS5,TFRC,TNFAIP3,TNFSF13B
GO Biological Process	GO:0050671	positive regulation of lymphocyte proliferation	84	6.61111e-05	0.853957	0.0101662	3.0382	5.59542	17	0.0141656	0.043038	61	0.000137562	1	0.0291294	3.17015	4.4162	14	131	0.0221169	0.10687	unnamed,unnamed,unnamed,unnamed,unnamed,unnamed,unnamed,unnamed,unnamed,unnamed,unnamed,unnamed,unnamed,unnamed,unnamed,unnamed,unnamed	CCR2,GPAM,HHLA2,HMGB1,IL15,NCK1,NCKAP1L,NFATC2,PRKCQ,SLAMF1,SLC39A10,STAT5B,TFRC,TNFSF13B
GO Biological Process	GO:0002580	regulation of antigen processing and presentation of peptide or polysaccharide antigen via MHC class II	85	6.96682e-05	0.899904	0.0105871	18.8998	0.211642	4	0.000535803	0.0101266	1925	0.157585	1	1	5.9327	0.168557	1	5	0.00157978	0.2	unnamed,unnamed,unnamed,unnamed	THBS1
GO Biological Process	GO:0032946	positive regulation of mononuclear cell proliferation	86	7.02297e-05	0.907157	0.0105483	3.0229	5.62374	17	0.0142373	0.043038	64	0.000149216	1	0.0301161	3.14613	4.44991	14	132	0.0221169	0.106061	unnamed,unnamed,unnamed,unnamed,unnamed,unnamed,unnamed,unnamed,unnamed,unnamed,unnamed,unnamed,unnamed,unnamed,unnamed,unnamed,unnamed	CCR2,GPAM,HHLA2,HMGB1,IL15,NCK1,NCKAP1L,NFATC2,PRKCQ,SLAMF1,SLC39A10,STAT5B,TFRC,TNFSF13B
GO Biological Process	GO:0051250	negative regulation of lymphocyte activation	87	7.34224e-05	0.948397	0.0109011	3.1422	5.09198	16	0.0128911	0.0405063	30	6.47882e-06	0.0836869	0.00278956	3.70794	4.31507	16	128	0.0252765	0.125	unnamed,unnamed,unnamed,unnamed,unnamed,unnamed,unnamed,unnamed,unnamed,unnamed,unnamed,unnamed,unnamed,unnamed,unnamed,unnamed	BMP4,FAS,GLI3,HMGB1,IL20RB,INHBA,LAX1,PAG1,PRKAR1A,PTPN22,SAMSN1,SOCS5,TIGIT,TNFAIP3,TNFRSF13B,VSIG4
GO Biological Process	GO:0042534	regulation of tumor necrosis factor biosynthetic process	88	7.40913e-05	0.957037	0.0108754	8.83647	0.679004	6	0.001719	0.0151899	1612	0.121777	1	0.975806	3.29595	0.606806	2	18	0.00315956	0.111111	unnamed,unnamed,unnamed,unnamed,unnamed,unnamed	CCR2,THBS1
GO Biological Process	GO:0009611	response to wounding	89	8.07715e-05	1	0.0117228	1.89459	21.6406	41	0.0547862	0.103798	50	8.4281e-05	1	0.0217732	1.95642	18.9121	37	561	0.0584518	0.0659537	unnamed,unnamed,unnamed,unnamed,unnamed,unnamed,unnamed,unnamed,unnamed,unnamed,unnamed,unnamed,unnamed,unnamed,unnamed,unnamed,unnamed,unnamed,unnamed,unnamed,unnamed,unnamed,unnamed,unnamed,unnamed,unnamed,unnamed,unnamed,unnamed,unnamed,unnamed,unnamed,unnamed,unnamed,unnamed,unnamed,unnamed,unnamed,unnamed,unnamed,unnamed	A2M,ADRA2A,ANXA8,B4GALT1,CAPZA2,CCR2,CDK1,COL3A1,CTGF,DCN,DOCK8,DPYSL3,DST,DYSF,EGFR,ETS1,F2,FLRT3,FN1,FZD6,GAP43,GLI3,IRF2,LAT,PDPK1,PHF21A,PLEK,PLSCR1,PRKAR1A,PRKCQ,SULF2,TEC,TMEFF2,TRPC7,TXK,UBASH3B,ZFPM2
GO Biological Process	GO:0050852	T cell receptor signaling pathway	90	8.91171e-05	1	0.0127903	3.23597	4.6354	15	0.0117352	0.0379747	69	0.00029858	1	0.0558951	2.94531	4.75331	14	141	0.0221169	0.0992908	unnamed,unnamed,unnamed,unnamed,unnamed,unnamed,unnamed,unnamed,unnamed,unnamed,unnamed,unnamed,unnamed,unnamed,unnamed	FYB1,HLA-DQA1,HLA-DQA2,HLA-DRB1,LAT,NCK1,PAG1,PDE4B,PDPK1,PRKCQ,PTPN22,TAB2,THEMIS,TXK
GO Biological Process	GO:0002578	negative regulation of antigen processing and presentation	91	8.98426e-05	1	0.0127527	17.685	0.226181	4	0.000572609	0.0101266	2367	0.213442	1	1	4.23764	0.23598	1	7	0.00157978	0.142857	unnamed,unnamed,unnamed,unnamed	THBS1
GO Biological Process	GO:0043303	mast cell degranulation	92	9.30612e-05	1	0.013066	8.47261	0.708164	6	0.00179282	0.0151899	1542	0.110617	1	0.926613	3.48982	0.573095	2	17	0.00315956	0.117647	unnamed,unnamed,unnamed,unnamed,unnamed,unnamed	LAT,RASGRP1
GO Biological Process	GO:0030193	regulation of blood coagulation	93	9.67279e-05	1	0.0134348	3.58482	3.6264	13	0.00918077	0.0329114	91	0.000623475	1	0.0884992	3.44924	2.89919	10	86	0.0157978	0.116279	unnamed,unnamed,unnamed,unnamed,unnamed,unnamed,unnamed,unnamed,unnamed,unnamed,unnamed,unnamed,unnamed	F2,FAP,PLEK,PRKCQ,PRKG1,STXBP5,TEC,THBS1,TXK,UBASH3B
GO Biological Process	GO:0030101	natural killer cell activation	94	9.70436e-05	1	0.0133352	6.78383	1.03187	7	0.00261232	0.0177215	774	0.0349212	1	0.582787	2.74662	1.82042	5	54	0.00789889	0.0925926	unnamed,unnamed,unnamed,unnamed,unnamed,unnamed,unnamed	CD2,IL15,SLAMF1,SLAMF7,STAT5B
GO Biological Process	GO:0032369	negative regulation of lipid transport	95	0.000103831	1	0.0141178	6.7093	1.04333	7	0.00264134	0.0177215	318	0.00921089	1	0.374142	4.74616	0.842786	4	25	0.00631912	0.16	unnamed,unnamed,unnamed,unnamed,unnamed,unnamed,unnamed	ABCG8,AGTR2,PLA2R1,THBS1
GO Biological Process	GO:2000145	regulation of cell motility	96	0.000104555	1	0.0140681	1.62513	38.1507	62	0.0965841	0.156962	11	5.88602e-08	0.000760297	6.91179e-05	2.15176	26.0252	56	772	0.0884676	0.0725389	unnamed,unnamed,unnamed,unnamed,unnamed,unnamed,unnamed,unnamed,unnamed,unnamed,unnamed,unnamed,unnamed,unnamed,unnamed,unnamed,unnamed,unnamed,unnamed,unnamed,unnamed,unnamed,unnamed,unnamed,unnamed,unnamed,unnamed,unnamed,unnamed,unnamed,unnamed,unnamed,unnamed,unnamed,unnamed,unnamed,unnamed,unnamed,unnamed,unnamed,unnamed,unnamed,unnamed,unnamed,unnamed,unnamed,unnamed,unnamed,unnamed,unnamed…	ACVR1C,ADRA2A,AGTR2,APC,ARHGAP18,ATP8A1,BMP10,BMP2,BMP4,BMPER,CCBE1,CCR2,CITED2,COL3A1,DAB2,DCN,DLC1,DOCK8,DPYSL3,DUSP10,EDN3,EGFR,ETS1,FLRT2,FN1,GPER1,HAS2,HMGB1,INPP5F,ITGA4,KANK1,KIF14,LAMA2,MCTP1,MET,NCK1,NCKAP1L,NIPBL,PDPK1,PKN2,PODN,PRDM14,PREX1,PTGER4,PTPRK,ROCK1,SGK3,SLAMF1,SLC8A1,SMURF2,SOD2,SULF1,THBS1,TMEFF2,TNFSF14,TRIB1
GO Biological Process	GO:0002706	regulation of lymphocyte mediated immunity	97	0.000110067	1	0.014657	3.53769	3.67471	13	0.00930306	0.0329114	461	0.0193369	1	0.541812	2.24346	4.01166	9	119	0.014218	0.0756302	unnamed,unnamed,unnamed,unnamed,unnamed,unnamed,unnamed,unnamed,unnamed,unnamed,unnamed,unnamed,unnamed	APLF,CD96,HMGB1,IL20RB,IL7R,RASGRP1,SLAMF1,STAT5B,TFRC
GO Biological Process	GO:0070233	negative regulation of T cell apoptotic process	98	0.000111074	1	0.0146402	8.19948	0.731754	6	0.00185254	0.0151899	70	0.000336306	1	0.062058	7.80619	0.640518	5	19	0.00789889	0.263158	unnamed,unnamed,unnamed,unnamed,unnamed,unnamed	BMP4,DOCK8,GPAM,PRKCQ,SLC46A2
GO Biological Process	GO:0070665	positive regulation of leukocyte proliferation	99	0.000118106	1	0.0154099	2.89311	5.87602	17	0.014876	0.043038	67	0.000221183	1	0.042642	3.03131	4.61847	14	137	0.0221169	0.10219	unnamed,unnamed,unnamed,unnamed,unnamed,unnamed,unnamed,unnamed,unnamed,unnamed,unnamed,unnamed,unnamed,unnamed,unnamed,unnamed,unnamed	CCR2,GPAM,HHLA2,HMGB1,IL15,NCK1,NCKAP1L,NFATC2,PRKCQ,SLAMF1,SLC39A10,STAT5B,TFRC,TNFSF13B
BTN-upregulated H3K27ac peaks
# Ontology	ID	Desc	BinomRank	BinomP	BinomBonfP	BinomFdrQ	RegionFoldEnrich	ExpRegions	ObsRegions	GenomeFrac	SetCov	HyperRank	HyperP	HyperBonfP	HyperFdrQ	GeneFoldEnrich	ExpGenes	ObsGenes	TotalGenes	GeneSetCov	TermCov	Regions	Genes
GO Biological Process	GO:2001214	positive regulation of vasculogenesis	1	5.0791e-10	6.56067e-06	6.56067e-06	17.6659	0.566061	10	0.00129533	0.0228833	152	0.0029185	1	0.248015	9.7967	0.306226	3	10	0.00521739	0.3	unnamed,unnamed,unnamed,unnamed,unnamed,unnamed,unnamed,unnamed,unnamed,unnamed	HIF1AN,KDR,RAPGEF2
GO Biological Process	GO:0001525	angiogenesis	2	8.27842e-10	1.06932e-05	5.34662e-06	2.77	16.6065	46	0.0380012	0.105263	11	1.22111e-06	0.0157731	0.00143391	2.90769	8.94179	26	292	0.0452174	0.0890411	unnamed,unnamed,unnamed,unnamed,unnamed,unnamed,unnamed,unnamed,unnamed,unnamed,unnamed,unnamed,unnamed,unnamed,unnamed,unnamed,unnamed,unnamed,unnamed,unnamed,unnamed,unnamed,unnamed,unnamed,unnamed,unnamed,unnamed,unnamed,unnamed,unnamed,unnamed,unnamed,unnamed,unnamed,unnamed,unnamed,unnamed,unnamed,unnamed,unnamed,unnamed,unnamed,unnamed,unnamed,unnamed,unnamed	CALCRL,CTNNB1,DAB2IP,DLL1,EGFL7,ELK3,EPHB3,ETS1,FGF1,FLT1,FLT4,FZD8,KDR,LOXL2,MCAM,NOS3,NOTCH4,NOX5,NRARP,NRP1,PDGFRA,PTPRB,SOX17,TAL1,TGFBR2,TSPAN12
GO Biological Process	GO:1904881	cellular response to hydrogen sulfide	3	2.40725e-09	3.10945e-05	1.03648e-05	53.5798	0.111982	6	0.000256253	0.01373	820	0.060309	1	0.950013	16.3278	0.0612451	1	2	0.00173913	0.5	unnamed,unnamed,unnamed,unnamed,unnamed,unnamed	KDR
GO Biological Process	GO:0048514	blood vessel morphogenesis	4	4.72934e-09	6.10889e-05	1.52722e-05	2.36085	23.2967	55	0.0533105	0.125858	9	2.03728e-07	0.00263156	0.000292395	2.7792	11.5141	32	376	0.0556522	0.0851064	unnamed,unnamed,unnamed,unnamed,unnamed,unnamed,unnamed,unnamed,unnamed,unnamed,unnamed,unnamed,unnamed,unnamed,unnamed,unnamed,unnamed,unnamed,unnamed,unnamed,unnamed,unnamed,unnamed,unnamed,unnamed,unnamed,unnamed,unnamed,unnamed,unnamed,unnamed,unnamed,unnamed,unnamed,unnamed,unnamed,unnamed,unnamed,unnamed,unnamed,unnamed,unnamed,unnamed,unnamed,unnamed,unnamed,unnamed,unnamed,unnamed,unnamed…	CALCRL,CTNNB1,DAB2IP,DLL1,EGFL7,ELK3,EPHB3,ETS1,FGF1,FLT1,FLT4,FOXF1,FZD8,GJC1,KDR,LOXL2,MCAM,NOG,NOS3,NOTCH4,NOX5,NRARP,NRP1,PDGFRA,PKD2,PTPRB,SOX17,SPRED1,TAL1,TBX2,TGFBR2,TSPAN12
GO Biological Process	GO:0002371	dendritic cell cytokine production	5	6.65615e-09	8.59775e-05	1.71955e-05	45.0917	0.133062	6	0.00030449	0.01373	494	0.0306226	1	0.800712	32.6557	0.0306226	1	1	0.00173913	1	unnamed,unnamed,unnamed,unnamed,unnamed,unnamed	KIT
GO Biological Process	GO:0070662	mast cell proliferation	5	6.65615e-09	8.59775e-05	1.71955e-05	45.0917	0.133062	6	0.00030449	0.01373	494	0.0306226	1	0.800712	32.6557	0.0306226	1	1	0.00173913	1	unnamed,unnamed,unnamed,unnamed,unnamed,unnamed	KIT
GO Biological Process	GO:0097326	melanocyte adhesion	5	6.65615e-09	8.59775e-05	1.71955e-05	45.0917	0.133062	6	0.00030449	0.01373	494	0.0306226	1	0.800712	32.6557	0.0306226	1	1	0.00173913	1	unnamed,unnamed,unnamed,unnamed,unnamed,unnamed	KIT
GO Biological Process	GO:1904343	positive regulation of colon smooth muscle contraction	5	6.65615e-09	8.59775e-05	1.71955e-05	45.0917	0.133062	6	0.00030449	0.01373	494	0.0306226	1	0.800712	32.6557	0.0306226	1	1	0.00173913	1	unnamed,unnamed,unnamed,unnamed,unnamed,unnamed	KIT
GO Biological Process	GO:0038162	erythropoietin-mediated signaling pathway	9	1.00089e-08	0.000129285	1.4365e-05	42.0714	0.142615	6	0.00032635	0.01373	1085	0.0890878	1	1	10.8852	0.0918677	1	3	0.00173913	0.333333	unnamed,unnamed,unnamed,unnamed,unnamed,unnamed	KIT
GO Biological Process	GO:2001212	regulation of vasculogenesis	10	1.25682e-08	0.000162344	1.62344e-05	12.5586	0.796267	10	0.00182212	0.0228833	237	0.00808086	1	0.440424	6.99764	0.428716	3	14	0.00521739	0.214286	unnamed,unnamed,unnamed,unnamed,unnamed,unnamed,unnamed,unnamed,unnamed,unnamed	HIF1AN,KDR,RAPGEF2
GO Biological Process	GO:0001944	vasculature development	11	2.44984e-08	0.000316446	2.87678e-05	2.13536	28.5666	61	0.0653698	0.139588	15	2.21592e-06	0.028623	0.0019082	2.37619	14.7295	35	481	0.0608696	0.0727651	unnamed,unnamed,unnamed,unnamed,unnamed,unnamed,unnamed,unnamed,unnamed,unnamed,unnamed,unnamed,unnamed,unnamed,unnamed,unnamed,unnamed,unnamed,unnamed,unnamed,unnamed,unnamed,unnamed,unnamed,unnamed,unnamed,unnamed,unnamed,unnamed,unnamed,unnamed,unnamed,unnamed,unnamed,unnamed,unnamed,unnamed,unnamed,unnamed,unnamed,unnamed,unnamed,unnamed,unnamed,unnamed,unnamed,unnamed,unnamed,unnamed,unnamed…	CALCRL,CTNNB1,DAB2IP,DLL1,EGFL7,ELK3,EPHB3,ETS1,FGF1,FLT1,FLT4,FOXF1,FZD8,GJC1,IMMP2L,KDR,LOXL2,MCAM,NOG,NOS3,NOTCH4,NOX5,NRARP,NRP1,PDGFRA,PKD2,PTPRB,RAPGEF2,SEMA3C,SOX17,SPRED1,TAL1,TBX2,TGFBR2,TSPAN12
GO Biological Process	GO:0015886	heme transport	12	3.40567e-08	0.00043991	3.66592e-05	34.1452	0.17572	6	0.000402106	0.01373	2162	0.244195	1	1	3.62841	0.275603	1	9	0.00173913	0.111111	unnamed,unnamed,unnamed,unnamed,unnamed,unnamed	ABCG2
GO Biological Process	GO:0035162	embryonic hemopoiesis	13	3.88993e-08	0.000502462	3.86509e-05	8.34033	1.43879	12	0.00329243	0.02746	33	2.15824e-05	0.27878	0.00844788	9.7967	0.612451	6	20	0.0104348	0.3	unnamed,unnamed,unnamed,unnamed,unnamed,unnamed,unnamed,unnamed,unnamed,unnamed,unnamed,unnamed	KDR,KIT,KITLG,STK3,TAL1,TGFBR2
GO Biological Process	GO:0032762	mast cell cytokine production	14	3.99765e-08	0.000516377	3.68841e-05	33.2224	0.180601	6	0.000413274	0.01373	820	0.060309	1	0.950013	16.3278	0.0612451	1	2	0.00173913	0.5	unnamed,unnamed,unnamed,unnamed,unnamed,unnamed	KIT
GO Biological Process	GO:0036018	cellular response to erythropoietin	15	4.81672e-08	0.000622176	4.14784e-05	32.1798	0.186452	6	0.000426665	0.01373	1693	0.170252	1	1	5.44261	0.183735	1	6	0.00173913	0.166667	unnamed,unnamed,unnamed,unnamed,unnamed,unnamed	KIT
GO Biological Process	GO:0001568	blood vessel development	16	4.9276e-08	0.000636498	3.97811e-05	2.12663	27.7434	59	0.0634862	0.135011	14	1.99256e-06	0.0257379	0.00183842	2.42422	14.0251	34	458	0.0591304	0.0742358	unnamed,unnamed,unnamed,unnamed,unnamed,unnamed,unnamed,unnamed,unnamed,unnamed,unnamed,unnamed,unnamed,unnamed,unnamed,unnamed,unnamed,unnamed,unnamed,unnamed,unnamed,unnamed,unnamed,unnamed,unnamed,unnamed,unnamed,unnamed,unnamed,unnamed,unnamed,unnamed,unnamed,unnamed,unnamed,unnamed,unnamed,unnamed,unnamed,unnamed,unnamed,unnamed,unnamed,unnamed,unnamed,unnamed,unnamed,unnamed,unnamed,unnamed…	CALCRL,CTNNB1,DAB2IP,DLL1,EGFL7,ELK3,EPHB3,ETS1,FGF1,FLT1,FLT4,FOXF1,FZD8,GJC1,KDR,LOXL2,MCAM,NOG,NOS3,NOTCH4,NOX5,NRARP,NRP1,PDGFRA,PKD2,PTPRB,RAPGEF2,SEMA3C,SOX17,SPRED1,TAL1,TBX2,TGFBR2,TSPAN12
GO Biological Process	GO:1901678	iron coordination entity transport	17	5.18024e-08	0.000669131	3.93607e-05	31.7815	0.188789	6	0.000432012	0.01373	2524	0.311559	1	1	2.7213	0.367471	1	12	0.00173913	0.0833333	unnamed,unnamed,unnamed,unnamed,unnamed,unnamed	ABCG2
GO Biological Process	GO:0036017	response to erythropoietin	18	5.21255e-08	0.000673305	3.74059e-05	31.7477	0.18899	6	0.000432472	0.01373	1865	0.195669	1	1	4.66509	0.214358	1	7	0.00173913	0.142857	unnamed,unnamed,unnamed,unnamed,unnamed,unnamed	KIT
GO Biological Process	GO:0072358	cardiovascular system development	19	5.64665e-08	0.000729377	3.83883e-05	2.08521	29.2537	61	0.066942	0.139588	16	3.35549e-06	0.0433429	0.00270893	2.33255	15.0051	35	490	0.0608696	0.0714286	unnamed,unnamed,unnamed,unnamed,unnamed,unnamed,unnamed,unnamed,unnamed,unnamed,unnamed,unnamed,unnamed,unnamed,unnamed,unnamed,unnamed,unnamed,unnamed,unnamed,unnamed,unnamed,unnamed,unnamed,unnamed,unnamed,unnamed,unnamed,unnamed,unnamed,unnamed,unnamed,unnamed,unnamed,unnamed,unnamed,unnamed,unnamed,unnamed,unnamed,unnamed,unnamed,unnamed,unnamed,unnamed,unnamed,unnamed,unnamed,unnamed,unnamed…	CALCRL,CTNNB1,DAB2IP,DLL1,EGFL7,ELK3,EPHB3,ETS1,FGF1,FLT1,FLT4,FOXF1,FZD8,GJC1,IMMP2L,KDR,LOXL2,MCAM,NOG,NOS3,NOTCH4,NOX5,NRARP,NRP1,PDGFRA,PKD2,PTPRB,RAPGEF2,SEMA3C,SOX17,SPRED1,TAL1,TBX2,TGFBR2,TSPAN12
GO Biological Process	GO:0038084	vascular endothelial growth factor signaling pathway	20	9.63632e-08	0.00124472	6.22362e-05	8.68207	1.26698	11	0.00289927	0.0251716	41	6.15849e-05	0.795492	0.0194022	10.8852	0.459339	5	15	0.00869565	0.333333	unnamed,unnamed,unnamed,unnamed,unnamed,unnamed,unnamed,unnamed,unnamed,unnamed,unnamed	FLT1,FLT4,KDR,NRP1,PDGFRA
GO Biological Process	GO:1904349	positive regulation of small intestine smooth muscle contraction	21	1.10475e-07	0.00142701	6.79529e-05	27.9099	0.214978	6	0.00049194	0.01373	1085	0.0890878	1	1	10.8852	0.0918677	1	3	0.00173913	0.333333	unnamed,unnamed,unnamed,unnamed,unnamed,unnamed	KIT
GO Biological Process	GO:0035295	tube development	22	1.14936e-07	0.00148462	6.74829e-05	1.94773	34.9124	68	0.0798911	0.155606	1	3.87402e-13	5.00407e-09	5.00407e-09	3.11006	16.7199	52	546	0.0904348	0.0952381	unnamed,unnamed,unnamed,unnamed,unnamed,unnamed,unnamed,unnamed,unnamed,unnamed,unnamed,unnamed,unnamed,unnamed,unnamed,unnamed,unnamed,unnamed,unnamed,unnamed,unnamed,unnamed,unnamed,unnamed,unnamed,unnamed,unnamed,unnamed,unnamed,unnamed,unnamed,unnamed,unnamed,unnamed,unnamed,unnamed,unnamed,unnamed,unnamed,unnamed,unnamed,unnamed,unnamed,unnamed,unnamed,unnamed,unnamed,unnamed,unnamed,unnamed…	ADAMTS16,APAF1,BCL2,CHRD,COBL,CTNNB1,DAB2IP,DLC1,DLL1,EDNRB,EGFR,EPHB3,FGF1,FLT4,FOXA1,FOXF1,FOXP2,FZD1,GDF7,HLX,HOXA5,KIT,LBX1,LIPA,MAN2A1,NKX2-3,NKX2-6,NOG,NOS3,NOTCH4,NOTO,NRARP,NRP1,PAX2,PDGFC,PDGFRA,PKD2,PODXL,RALA,RARB,RBPMS2,RPGRIP1L,SDCCAG8,SEMA3C,SOX17,SPRY1,STIL,STK3,TBX2,TGFBR2,THRB,TNS3
GO Biological Process	GO:0035239	tube morphogenesis	23	1.17098e-07	0.00151256	6.57634e-05	2.24522	22.2695	50	0.0509601	0.114417	2	6.30494e-12	8.14409e-08	4.07204e-08	3.71772	9.95233	37	325	0.0643478	0.113846	unnamed,unnamed,unnamed,unnamed,unnamed,unnamed,unnamed,unnamed,unnamed,unnamed,unnamed,unnamed,unnamed,unnamed,unnamed,unnamed,unnamed,unnamed,unnamed,unnamed,unnamed,unnamed,unnamed,unnamed,unnamed,unnamed,unnamed,unnamed,unnamed,unnamed,unnamed,unnamed,unnamed,unnamed,unnamed,unnamed,unnamed,unnamed,unnamed,unnamed,unnamed,unnamed,unnamed,unnamed,unnamed,unnamed,unnamed,unnamed,unnamed,unnamed	ADAMTS16,APAF1,BCL2,COBL,CTNNB1,DAB2IP,DLC1,DLL1,EGFR,EPHB3,FGF1,FOXA1,FOXF1,FZD1,GDF7,HLX,HOXA5,LBX1,NKX2-3,NOG,NOTCH4,NOTO,NRARP,NRP1,PAX2,PDGFRA,PKD2,PODXL,RALA,RBPMS2,SDCCAG8,SOX17,SPRY1,STIL,STK3,TBX2,TGFBR2
GO Biological Process	GO:0035234	ectopic germ cell programmed cell death	24	1.63419e-07	0.00211088	8.79533e-05	18.2944	0.38263	7	0.000875584	0.0160183	407	0.0231895	1	0.735969	8.16391	0.244981	2	8	0.00347826	0.25	unnamed,unnamed,unnamed,unnamed,unnamed,unnamed,unnamed	KIT,KITLG
GO Biological Process	GO:0002551	mast cell chemotaxis	25	1.87937e-07	0.00242758	9.71032e-05	25.4709	0.235563	6	0.000539045	0.01373	1510	0.144033	1	1	6.53113	0.153113	1	5	0.00173913	0.2	unnamed,unnamed,unnamed,unnamed,unnamed,unnamed	KIT
GO Biological Process	GO:0048565	digestive tract development	26	2.01375e-07	0.00260116	0.000100045	3.03541	9.5539	29	0.0218625	0.0663616	3	9.64659e-09	0.000124605	4.1535e-05	4.92427	3.85844	19	126	0.0330435	0.150794	unnamed,unnamed,unnamed,unnamed,unnamed,unnamed,unnamed,unnamed,unnamed,unnamed,unnamed,unnamed,unnamed,unnamed,unnamed,unnamed,unnamed,unnamed,unnamed,unnamed,unnamed,unnamed,unnamed,unnamed,unnamed,unnamed,unnamed,unnamed,unnamed	BCL2,COBL,CTNNB1,EDNRB,EGFR,EPHB3,FOXF1,HLX,HOXA5,KIT,NKX2-3,NKX2-6,PDGFC,PDGFRA,RARB,RBPMS2,SOX17,TBX2,TGFBR2
GO Biological Process	GO:0097531	mast cell migration	27	2.53015e-07	0.0032682	0.000121044	24.1973	0.247962	6	0.000567418	0.01373	1693	0.170252	1	1	5.44261	0.183735	1	6	0.00173913	0.166667	unnamed,unnamed,unnamed,unnamed,unnamed,unnamed	KIT
GO Biological Process	GO:1904306	positive regulation of gastro-intestinal system smooth muscle contraction	28	2.6462e-07	0.0034181	0.000122075	24.0106	0.249889	6	0.00057183	0.01373	1510	0.144033	1	1	6.53113	0.153113	1	5	0.00173913	0.2	unnamed,unnamed,unnamed,unnamed,unnamed,unnamed	KIT
GO Biological Process	GO:0002327	immature B cell differentiation	29	3.31105e-07	0.00427688	0.000147478	16.4525	0.425466	7	0.000973607	0.0160183	407	0.0231895	1	0.735969	8.16391	0.244981	2	8	0.00347826	0.25	unnamed,unnamed,unnamed,unnamed,unnamed,unnamed,unnamed	KIT,RAG1
GO Biological Process	GO:0035924	cellular response to vascular endothelial growth factor stimulus	30	3.88579e-07	0.00501927	0.000167309	6.70781	1.78896	12	0.00409373	0.02746	53	0.000209186	1	0.0509822	6.75634	0.888054	6	29	0.0104348	0.206897	unnamed,unnamed,unnamed,unnamed,unnamed,unnamed,unnamed,unnamed,unnamed,unnamed,unnamed,unnamed	DAB2IP,FLT1,FLT4,KDR,NRP1,PDGFRA
GO Biological Process	GO:0061082	myeloid leukocyte cytokine production	31	4.15963e-07	0.005373	0.000173322	22.2037	0.270225	6	0.000618364	0.01373	1306	0.116987	1	1	8.16391	0.12249	1	4	0.00173913	0.25	unnamed,unnamed,unnamed,unnamed,unnamed,unnamed	KIT
GO Biological Process	GO:0048170	positive regulation of long-term neuronal synaptic plasticity	32	4.76765e-07	0.00615837	0.000192449	21.6849	0.276691	6	0.00063316	0.01373	1306	0.116987	1	1	8.16391	0.12249	1	4	0.00173913	0.25	unnamed,unnamed,unnamed,unnamed,unnamed,unnamed	KIT
GO Biological Process	GO:0055123	digestive system development	33	6.81613e-07	0.0088044	0.0002668	2.85623	10.1533	29	0.023234	0.0663616	7	4.95302e-08	0.000639782	9.13974e-05	4.46372	4.25654	19	139	0.0330435	0.136691	unnamed,unnamed,unnamed,unnamed,unnamed,unnamed,unnamed,unnamed,unnamed,unnamed,unnamed,unnamed,unnamed,unnamed,unnamed,unnamed,unnamed,unnamed,unnamed,unnamed,unnamed,unnamed,unnamed,unnamed,unnamed,unnamed,unnamed,unnamed,unnamed	BCL2,COBL,CTNNB1,EDNRB,EGFR,EPHB3,FOXF1,HLX,HOXA5,KIT,NKX2-3,NKX2-6,PDGFC,PDGFRA,RARB,RBPMS2,SOX17,TBX2,TGFBR2
GO Biological Process	GO:0042908	xenobiotic transport	34	7.7116e-07	0.00996107	0.000292973	14.4776	0.483507	7	0.00110642	0.0160183	621	0.0357927	1	0.744501	6.53113	0.306226	2	10	0.00347826	0.2	unnamed,unnamed,unnamed,unnamed,unnamed,unnamed,unnamed	ABCB1,ABCG2
GO Biological Process	GO:0010623	programmed cell death involved in cell development	35	9.31053e-07	0.0120264	0.000343612	14.0689	0.497552	7	0.00113856	0.0160183	689	0.0428751	1	0.803799	5.93739	0.336848	2	11	0.00347826	0.181818	unnamed,unnamed,unnamed,unnamed,unnamed,unnamed,unnamed	KIT,KITLG
GO Biological Process	GO:0051150	regulation of smooth muscle cell differentiation	36	9.46956e-07	0.0122318	0.000339773	6.86522	1.60228	11	0.00366654	0.0251716	225	0.00761429	1	0.437128	5.02395	0.796187	4	26	0.00695652	0.153846	unnamed,unnamed,unnamed,unnamed,unnamed,unnamed,unnamed,unnamed,unnamed,unnamed,unnamed	FOXF1,KIT,PDCD4,RBPMS2
GO Biological Process	GO:1905063	regulation of vascular smooth muscle cell differentiation	37	1.04284e-06	0.0134704	0.000364064	13.8282	0.506212	7	0.00115838	0.0160183	407	0.0231895	1	0.735969	8.16391	0.244981	2	8	0.00347826	0.25	unnamed,unnamed,unnamed,unnamed,unnamed,unnamed,unnamed	KIT,PDCD4
GO Biological Process	GO:0002318	myeloid progenitor cell differentiation	38	1.05848e-06	0.0136724	0.000359801	18.8764	0.317857	6	0.000727361	0.01373	1510	0.144033	1	1	6.53113	0.153113	1	5	0.00173913	0.2	unnamed,unnamed,unnamed,unnamed,unnamed,unnamed	KIT
GO Biological Process	GO:0008542	visual learning	39	1.06234e-06	0.0137223	0.000351853	5.54214	2.34566	13	0.00536765	0.0297483	160	0.00330686	1	0.266966	4.08196	1.46988	6	48	0.0104348	0.125	unnamed,unnamed,unnamed,unnamed,unnamed,unnamed,unnamed,unnamed,unnamed,unnamed,unnamed,unnamed,unnamed	APP,GRIN2A,KIT,NETO1,NPS,RAG1
GO Biological Process	GO:1990613	mitochondrial membrane fusion	40	1.07047e-06	0.0138272	0.000345681	160.275	0.0187178	3	4.28325e-05	0.00686499	494	0.0306226	1	0.800712	32.6557	0.0306226	1	1	0.00173913	1	unnamed,unnamed,unnamed	MFN1
GO Biological Process	GO:0097324	melanocyte migration	41	1.16913e-06	0.0151016	0.000368333	18.5517	0.32342	6	0.000740091	0.01373	820	0.060309	1	0.950013	16.3278	0.0612451	1	2	0.00173913	0.5	unnamed,unnamed,unnamed,unnamed,unnamed,unnamed	KIT
GO Biological Process	GO:1904018	positive regulation of vasculature development	42	1.34292e-06	0.0173465	0.000413011	3.13244	7.66177	24	0.0175327	0.0549199	220	0.00719012	1	0.422158	2.36324	4.65463	11	152	0.0191304	0.0723684	unnamed,unnamed,unnamed,unnamed,unnamed,unnamed,unnamed,unnamed,unnamed,unnamed,unnamed,unnamed,unnamed,unnamed,unnamed,unnamed,unnamed,unnamed,unnamed,unnamed,unnamed,unnamed,unnamed,unnamed	DLL1,ETS1,FGF1,FLT1,HIF1AN,KDR,KIT,NOS3,NRP1,RAPGEF2,TGFBR2
GO Biological Process	GO:0048646	anatomical structure formation involved in morphogenesis	43	1.82221e-06	0.0235375	0.000547382	1.71517	45.4764	78	0.104065	0.17849	10	2.54921e-07	0.00329282	0.000329282	2.1081	25.1411	53	821	0.0921739	0.0645554	unnamed,unnamed,unnamed,unnamed,unnamed,unnamed,unnamed,unnamed,unnamed,unnamed,unnamed,unnamed,unnamed,unnamed,unnamed,unnamed,unnamed,unnamed,unnamed,unnamed,unnamed,unnamed,unnamed,unnamed,unnamed,unnamed,unnamed,unnamed,unnamed,unnamed,unnamed,unnamed,unnamed,unnamed,unnamed,unnamed,unnamed,unnamed,unnamed,unnamed,unnamed,unnamed,unnamed,unnamed,unnamed,unnamed,unnamed,unnamed,unnamed,unnamed…	APAF1,AXIN2,CALCRL,CAPN3,CD9,CHRD,COBL,CTNNB1,DAB2IP,DCSTAMP,DLC1,DLL1,DLX6,EGFL7,ELK3,EPHB3,ERG,ETS1,FGF1,FJX1,FLT1,FLT4,FOXA1,FOXF1,FZD1,FZD8,GDF7,ITGA8,KDR,LOXL2,MCAM,NOG,NOS3,NOTCH4,NOX5,NRARP,NRP1,PAX2,PDGFRA,PODXL,PTPRB,PTPRM,RALA,SDCCAG8,SEMA3C,SOX17,STIL,STK3,TAL1,TBX2,TCF15,TGFBR2,TSPAN12
GO Biological Process	GO:0060374	mast cell differentiation	44	1.88345e-06	0.0243285	0.00055292	17.067	0.351556	6	0.000804475	0.01373	1085	0.0890878	1	1	10.8852	0.0918677	1	3	0.00173913	0.333333	unnamed,unnamed,unnamed,unnamed,unnamed,unnamed	KIT
GO Biological Process	GO:0035855	megakaryocyte development	45	2.25092e-06	0.0290751	0.000646113	9.80264	0.816106	8	0.00186752	0.0183066	1049	0.0846607	1	1	4.08196	0.489961	2	16	0.00347826	0.125	unnamed,unnamed,unnamed,unnamed,unnamed,unnamed,unnamed,unnamed	KIT,TAL1
GO Biological Process	GO:0051900	regulation of mitochondrial depolarization	46	2.34971e-06	0.0303512	0.000659808	9.74507	0.820928	8	0.00187856	0.0183066	393	0.0220962	1	0.726251	4.89835	0.612451	3	20	0.00521739	0.15	unnamed,unnamed,unnamed,unnamed,unnamed,unnamed,unnamed,unnamed	BCL2,FZD9,KDR
GO Biological Process	GO:0003158	endothelium development	47	2.37771e-06	0.0307128	0.000653464	3.60752	5.26678	19	0.0120521	0.0434783	116	0.00148152	1	0.164973	3.33978	2.69479	9	88	0.0156522	0.102273	unnamed,unnamed,unnamed,unnamed,unnamed,unnamed,unnamed,unnamed,unnamed,unnamed,unnamed,unnamed,unnamed,unnamed,unnamed,unnamed,unnamed,unnamed,unnamed	CTNNB1,DLL1,KDR,NOTCH4,NRP1,RAPGEF2,SOX17,STC1,STK3
GO Biological Process	GO:1905065	positive regulation of vascular smooth muscle cell differentiation	48	2.55874e-06	0.0330513	0.000688569	16.1732	0.370984	6	0.000848933	0.01373	1510	0.144033	1	1	6.53113	0.153113	1	5	0.00173913	0.2	unnamed,unnamed,unnamed,unnamed,unnamed,unnamed	KIT
GO Biological Process	GO:2001150	positive regulation of dipeptide transmembrane transport	49	2.65952e-06	0.0343531	0.000701083	43.7989	0.0913266	4	0.000208985	0.00915332	820	0.060309	1	0.950013	16.3278	0.0612451	1	2	0.00173913	0.5	unnamed,unnamed,unnamed,unnamed	CA2
GO Biological Process	GO:0038109	Kit signaling pathway	50	2.94059e-06	0.0379836	0.000759672	15.7823	0.380173	6	0.000869962	0.01373	820	0.060309	1	0.950013	16.3278	0.0612451	1	2	0.00173913	0.5	unnamed,unnamed,unnamed,unnamed,unnamed,unnamed	KIT
GO Biological Process	GO:0035701	hematopoietic stem cell migration	51	2.98062e-06	0.0385007	0.000754915	15.7447	0.381079	6	0.000872035	0.01373	1306	0.116987	1	1	8.16391	0.12249	1	4	0.00173913	0.25	unnamed,unnamed,unnamed,unnamed,unnamed,unnamed	KIT
GO Biological Process	GO:0007632	visual behavior	52	3.76669e-06	0.0486543	0.00093566	4.92793	2.63803	13	0.00603667	0.0297483	200	0.00544178	1	0.351458	3.69687	1.623	6	53	0.0104348	0.113208	unnamed,unnamed,unnamed,unnamed,unnamed,unnamed,unnamed,unnamed,unnamed,unnamed,unnamed,unnamed,unnamed	APP,GRIN2A,KIT,NETO1,NPS,RAG1
GO Biological Process	GO:0033344	cholesterol efflux	53	4.2424e-06	0.0547991	0.00103395	11.1496	0.627827	7	0.00143668	0.0160183	1679	0.166467	1	1	2.7213	0.734942	2	24	0.00347826	0.0833333	unnamed,unnamed,unnamed,unnamed,unnamed,unnamed,unnamed	ABCG1,ABCG2
GO Biological Process	GO:0071329	cellular response to sucrose stimulus	54	4.43277e-06	0.057258	0.00106033	38.4508	0.104029	4	0.000238053	0.00915332	494	0.0306226	1	0.800712	32.6557	0.0306226	1	1	0.00173913	1	unnamed,unnamed,unnamed,unnamed	CALCRL
GO Biological Process	GO:0070372	regulation of ERK1 and ERK2 cascade	55	4.77166e-06	0.0616356	0.00112065	2.44211	13.1034	32	0.029985	0.0732265	156	0.00293811	1	0.24328	2.127	7.99249	17	261	0.0295652	0.0651341	unnamed,unnamed,unnamed,unnamed,unnamed,unnamed,unnamed,unnamed,unnamed,unnamed,unnamed,unnamed,unnamed,unnamed,unnamed,unnamed,unnamed,unnamed,unnamed,unnamed,unnamed,unnamed,unnamed,unnamed,unnamed,unnamed,unnamed,unnamed,unnamed,unnamed,unnamed,unnamed	APP,DAB2IP,DUSP6,EGFR,FGF1,FLT4,GCNT2,KDR,NRP1,PDGFC,PDGFRA,PTPRR,RAMP3,RAPGEF2,SPRY1,SPRY4,TIMP3
GO Biological Process	GO:0046415	urate metabolic process	56	5.16051e-06	0.0666583	0.00119033	14.2905	0.419859	6	0.000960777	0.01373	2636	0.332655	1	1	2.51197	0.398093	1	13	0.00173913	0.0769231	unnamed,unnamed,unnamed,unnamed,unnamed,unnamed	ABCG2
GO Biological Process	GO:0097066	response to thyroid hormone	57	5.23108e-06	0.0675699	0.00118544	7.37263	1.22073	9	0.00279344	0.020595	225	0.00761429	1	0.437128	5.02395	0.796187	4	26	0.00695652	0.153846	unnamed,unnamed,unnamed,unnamed,unnamed,unnamed,unnamed,unnamed,unnamed	CTSL,F7,KIT,LMO2
GO Biological Process	GO:0097067	cellular response to thyroid hormone stimulus	58	5.68084e-06	0.0733795	0.00126516	8.62705	0.927316	8	0.002122	0.0183066	321	0.0141032	1	0.567513	5.76276	0.520584	3	17	0.00521739	0.176471	unnamed,unnamed,unnamed,unnamed,unnamed,unnamed,unnamed,unnamed	CTSL,KIT,LMO2
GO Biological Process	GO:0030335	positive regulation of cell migration	59	5.83974e-06	0.0754319	0.00127851	2.02711	22.6925	46	0.0519278	0.105263	28	1.83941e-05	0.237596	0.00848558	2.32149	12.9227	30	422	0.0521739	0.0710901	unnamed,unnamed,unnamed,unnamed,unnamed,unnamed,unnamed,unnamed,unnamed,unnamed,unnamed,unnamed,unnamed,unnamed,unnamed,unnamed,unnamed,unnamed,unnamed,unnamed,unnamed,unnamed,unnamed,unnamed,unnamed,unnamed,unnamed,unnamed,unnamed,unnamed,unnamed,unnamed,unnamed,unnamed,unnamed,unnamed,unnamed,unnamed,unnamed,unnamed,unnamed,unnamed,unnamed,unnamed,unnamed,unnamed	APP,BCL2,CBLL1,CXCL12,DAB2IP,DOCK1,DOCK4,EGFR,ETS1,F7,FGF1,FLT1,FLT4,FOXF1,GCNT2,KDR,KIT,KITLG,MCAM,NRP1,PDGFC,PDGFRA,PIK3R1,PODXL,POSTN,RAPGEF2,RREB1,SEMA3C,SEMA6D,TGFBR2
GO Biological Process	GO:0002009	morphogenesis of an epithelium	60	6.24235e-06	0.0806324	0.00134387	1.95179	25.6175	50	0.0586213	0.114417	6	3.95284e-08	0.000510588	8.5098e-05	2.81514	12.4328	35	406	0.0608696	0.0862069	unnamed,unnamed,unnamed,unnamed,unnamed,unnamed,unnamed,unnamed,unnamed,unnamed,unnamed,unnamed,unnamed,unnamed,unnamed,unnamed,unnamed,unnamed,unnamed,unnamed,unnamed,unnamed,unnamed,unnamed,unnamed,unnamed,unnamed,unnamed,unnamed,unnamed,unnamed,unnamed,unnamed,unnamed,unnamed,unnamed,unnamed,unnamed,unnamed,unnamed,unnamed,unnamed,unnamed,unnamed,unnamed,unnamed,unnamed,unnamed,unnamed,unnamed	ADAMTS16,APAF1,BCL2,CA2,COBL,CTNNB1,DLC1,DLL1,EGFR,FGF1,FOXA1,FOXF1,FZD1,GDF7,HOXA5,LBX1,NOG,NOTCH4,NOTO,NRARP,NRP1,PAX2,PKD2,PODXL,RALA,RPGRIP1L,SEMA3C,SOX17,SPRY1,STIL,STK3,TBX2,TCF15,TGFBR2,TGM3
GO Biological Process	GO:0051901	positive regulation of mitochondrial depolarization	61	6.43291e-06	0.0830939	0.0013622	13.7429	0.436589	6	0.00099906	0.01373	2298	0.267351	1	1	3.26557	0.306226	1	10	0.00173913	0.1	unnamed,unnamed,unnamed,unnamed,unnamed,unnamed	KDR
GO Biological Process	GO:0030183	B cell differentiation	62	6.64742e-06	0.0858647	0.00138491	3.85226	4.1534	16	0.00950435	0.0366133	265	0.00924619	1	0.450691	2.7213	2.93977	8	96	0.013913	0.0833333	unnamed,unnamed,unnamed,unnamed,unnamed,unnamed,unnamed,unnamed,unnamed,unnamed,unnamed,unnamed,unnamed,unnamed,unnamed,unnamed	BCL2,DLL1,FZD9,KIT,NKX2-3,PIK3R1,PLCL2,RAG1
GO Biological Process	GO:0072359	circulatory system development	63	6.87856e-06	0.0888503	0.00141032	1.65415	47.1542	78	0.107904	0.17849	8	8.12966e-08	0.00105011	0.000131263	2.18529	24.2531	53	792	0.0921739	0.0669192	unnamed,unnamed,unnamed,unnamed,unnamed,unnamed,unnamed,unnamed,unnamed,unnamed,unnamed,unnamed,unnamed,unnamed,unnamed,unnamed,unnamed,unnamed,unnamed,unnamed,unnamed,unnamed,unnamed,unnamed,unnamed,unnamed,unnamed,unnamed,unnamed,unnamed,unnamed,unnamed,unnamed,unnamed,unnamed,unnamed,unnamed,unnamed,unnamed,unnamed,unnamed,unnamed,unnamed,unnamed,unnamed,unnamed,unnamed,unnamed,unnamed,unnamed…	AXIN2,CACNA1C,CALCRL,CCM2L,CTNNB1,DAB2IP,DLC1,DLL1,EGFL7,ELK3,EPHB3,ERG,ETS1,FGF1,FLT1,FLT4,FOXF1,FZD1,FZD8,GJC1,IMMP2L,KCNAB1,KDR,LBX1,LOXL2,MCAM,NKX2-6,NOG,NOS3,NOTCH4,NOTO,NOX5,NRARP,NRP1,PDCD4,PDGFRA,PKD2,POU4F1,PTPRB,RAPGEF2,RARB,RBM20,RPGRIP1L,SEMA3C,SOX17,SPRED1,SPRY1,STIL,STK3,TAL1,TBX2,TGFBR2,TSPAN12
GO Biological Process	GO:0031274	positive regulation of pseudopodium assembly	64	7.58058e-06	0.0979183	0.00152997	13.3478	0.449511	6	0.00102863	0.01373	2636	0.332655	1	1	2.51197	0.398093	1	13	0.00173913	0.0769231	unnamed,unnamed,unnamed,unnamed,unnamed,unnamed	KIT
GO Biological Process	GO:0031272	regulation of pseudopodium assembly	65	8.97788e-06	0.115967	0.00178411	12.9518	0.463255	6	0.00106008	0.01373	2734	0.353104	1	1	2.33255	0.428716	1	14	0.00173913	0.0714286	unnamed,unnamed,unnamed,unnamed,unnamed,unnamed	KIT
GO Biological Process	GO:0038033	positive regulation of endothelial cell chemotaxis by VEGF-activated vascular endothelial growth factor receptor signaling pathway	66	9.03551e-06	0.116712	0.00176836	12.9371	0.463784	6	0.00106129	0.01373	1510	0.144033	1	1	6.53113	0.153113	1	5	0.00173913	0.2	unnamed,unnamed,unnamed,unnamed,unnamed,unnamed	KDR
GO Biological Process	GO:0060562	epithelial tube morphogenesis	67	9.23611e-06	0.119303	0.00178064	2.09328	19.5865	41	0.0448204	0.0938215	5	2.07766e-08	0.000268371	5.36742e-05	3.28824	8.8193	29	288	0.0504348	0.100694	unnamed,unnamed,unnamed,unnamed,unnamed,unnamed,unnamed,unnamed,unnamed,unnamed,unnamed,unnamed,unnamed,unnamed,unnamed,unnamed,unnamed,unnamed,unnamed,unnamed,unnamed,unnamed,unnamed,unnamed,unnamed,unnamed,unnamed,unnamed,unnamed,unnamed,unnamed,unnamed,unnamed,unnamed,unnamed,unnamed,unnamed,unnamed,unnamed,unnamed,unnamed	ADAMTS16,APAF1,BCL2,COBL,CTNNB1,DLC1,DLL1,FGF1,FOXA1,FOXF1,FZD1,GDF7,HOXA5,LBX1,NOG,NOTCH4,NOTO,NRARP,NRP1,PAX2,PKD2,PODXL,RALA,SOX17,SPRY1,STIL,STK3,TBX2,TGFBR2
GO Biological Process	GO:0006855	drug transmembrane transport	68	9.95758e-06	0.128622	0.0018915	9.76341	0.716963	7	0.00164065	0.0160183	1604	0.144845	1	1	2.9687	0.673697	2	22	0.00347826	0.0909091	unnamed,unnamed,unnamed,unnamed,unnamed,unnamed,unnamed	ABCB1,ABCG2
GO Biological Process	GO:0061515	myeloid cell development	69	1.05086e-05	0.13574	0.00196724	5.31197	2.07079	11	0.00473866	0.0251716	936	0.0625168	1	0.862745	2.66577	1.50051	4	49	0.00695652	0.0816327	unnamed,unnamed,unnamed,unnamed,unnamed,unnamed,unnamed,unnamed,unnamed,unnamed,unnamed	APP,KIT,RPS6,TAL1
GO Biological Process	GO:1901342	regulation of vasculature development	70	1.09851e-05	0.141894	0.00202706	2.34151	13.6664	32	0.0312733	0.0732265	69	0.000416783	1	0.078023	2.39559	7.93125	19	259	0.0330435	0.0733591	unnamed,unnamed,unnamed,unnamed,unnamed,unnamed,unnamed,unnamed,unnamed,unnamed,unnamed,unnamed,unnamed,unnamed,unnamed,unnamed,unnamed,unnamed,unnamed,unnamed,unnamed,unnamed,unnamed,unnamed,unnamed,unnamed,unnamed,unnamed,unnamed,unnamed,unnamed,unnamed	CTNNB1,DAB2IP,DLL1,ETS1,FGF1,FLT1,GTF2I,HIF1AN,HOXA5,KDR,KIT,NOS3,NRP1,PDCD4,PTPRM,RAPGEF2,SPRED1,TGFBR2,TSPAN12
GO Biological Process	GO:2000147	positive regulation of cell motility	71	1.13194e-05	0.146213	0.00205933	1.97442	23.298	46	0.0533134	0.105263	38	4.02328e-05	0.519686	0.013676	2.22652	13.4739	30	440	0.0521739	0.0681818	unnamed,unnamed,unnamed,unnamed,unnamed,unnamed,unnamed,unnamed,unnamed,unnamed,unnamed,unnamed,unnamed,unnamed,unnamed,unnamed,unnamed,unnamed,unnamed,unnamed,unnamed,unnamed,unnamed,unnamed,unnamed,unnamed,unnamed,unnamed,unnamed,unnamed,unnamed,unnamed,unnamed,unnamed,unnamed,unnamed,unnamed,unnamed,unnamed,unnamed,unnamed,unnamed,unnamed,unnamed,unnamed,unnamed	APP,BCL2,CBLL1,CXCL12,DAB2IP,DOCK1,DOCK4,EGFR,ETS1,F7,FGF1,FLT1,FLT4,FOXF1,GCNT2,KDR,KIT,KITLG,MCAM,NRP1,PDGFC,PDGFRA,PIK3R1,PODXL,POSTN,RAPGEF2,RREB1,SEMA3C,SEMA6D,TGFBR2
GO Biological Process	GO:0001757	somite specification	72	1.19262e-05	0.15405	0.00213959	12.3116	0.487346	6	0.00111521	0.01373	249	0.00880314	1	0.456667	13.0623	0.153113	2	5	0.00347826	0.4	unnamed,unnamed,unnamed,unnamed,unnamed,unnamed	COBL,DLL1
GO Biological Process	GO:0048010	vascular endothelial growth factor receptor signaling pathway	73	1.43237e-05	0.185019	0.00253451	3.81568	3.93115	15	0.00899576	0.0343249	121	0.00172235	1	0.183864	3.5787	2.23545	8	73	0.013913	0.109589	unnamed,unnamed,unnamed,unnamed,unnamed,unnamed,unnamed,unnamed,unnamed,unnamed,unnamed,unnamed,unnamed,unnamed,unnamed	DAB2IP,DOCK1,FLT1,FLT4,KDR,NCF1,NRP1,PIK3R1
GO Biological Process	GO:0051181	cofactor transport	74	1.44193e-05	0.186254	0.00251695	11.9001	0.504198	6	0.00115377	0.01373	3504	0.554777	1	1	1.25599	0.796187	1	26	0.00173913	0.0384615	unnamed,unnamed,unnamed,unnamed,unnamed,unnamed	ABCG2
GO Biological Process	GO:0048169	regulation of long-term neuronal synaptic plasticity	75	1.59522e-05	0.206054	0.00274739	6.39707	1.40689	9	0.00321944	0.020595	638	0.0358642	1	0.726109	4.08196	0.734942	3	24	0.00521739	0.125	unnamed,unnamed,unnamed,unnamed,unnamed,unnamed,unnamed,unnamed,unnamed	APP,KIT,NETO1
GO Biological Process	GO:0048729	tissue morphogenesis	76	1.62458e-05	0.209847	0.00276115	1.79202	31.8076	57	0.0727863	0.130435	4	1.95127e-08	0.000252046	6.30115e-05	2.62526	15.6175	41	510	0.0713044	0.0803922	unnamed,unnamed,unnamed,unnamed,unnamed,unnamed,unnamed,unnamed,unnamed,unnamed,unnamed,unnamed,unnamed,unnamed,unnamed,unnamed,unnamed,unnamed,unnamed,unnamed,unnamed,unnamed,unnamed,unnamed,unnamed,unnamed,unnamed,unnamed,unnamed,unnamed,unnamed,unnamed,unnamed,unnamed,unnamed,unnamed,unnamed,unnamed,unnamed,unnamed,unnamed,unnamed,unnamed,unnamed,unnamed,unnamed,unnamed,unnamed,unnamed,unnamed…	ADAMTS16,APAF1,BCL2,CA2,CCM2L,CHRD,COBL,CTNNB1,DLC1,DLL1,EGFR,FGF1,FOXA1,FOXF1,FZD1,GDF7,HOXA5,ITGA8,LBX1,NOG,NOTCH4,NOTO,NRARP,NRP1,PAX2,PKD2,PODXL,POU4F1,RALA,RPGRIP1L,SEMA3C,SOX17,SPRY1,STC1,STIL,STK3,TAL1,TBX2,TCF15,TGFBR2,TGM3
GO Biological Process	GO:0030219	megakaryocyte differentiation	77	1.62852e-05	0.210356	0.0027319	7.44342	1.07478	8	0.00245944	0.0183066	1469	0.134272	1	1	3.11006	0.643074	2	21	0.00347826	0.0952381	unnamed,unnamed,unnamed,unnamed,unnamed,unnamed,unnamed,unnamed	KIT,TAL1
GO Biological Process	GO:0038089	positive regulation of cell migration by vascular endothelial growth factor signaling pathway	78	1.71034e-05	0.220924	0.00283236	11.541	0.519887	6	0.00118967	0.01373	1865	0.195669	1	1	4.66509	0.214358	1	7	0.00173913	0.142857	unnamed,unnamed,unnamed,unnamed,unnamed,unnamed	KDR
GO Biological Process	GO:0051272	positive regulation of cellular component movement	79	1.73852e-05	0.224565	0.00284259	1.94037	23.7069	46	0.0542491	0.105263	40	6.0706e-05	0.784139	0.0196035	2.17704	13.7802	30	450	0.0521739	0.0666667	unnamed,unnamed,unnamed,unnamed,unnamed,unnamed,unnamed,unnamed,unnamed,unnamed,unnamed,unnamed,unnamed,unnamed,unnamed,unnamed,unnamed,unnamed,unnamed,unnamed,unnamed,unnamed,unnamed,unnamed,unnamed,unnamed,unnamed,unnamed,unnamed,unnamed,unnamed,unnamed,unnamed,unnamed,unnamed,unnamed,unnamed,unnamed,unnamed,unnamed,unnamed,unnamed,unnamed,unnamed,unnamed,unnamed	APP,BCL2,CBLL1,CXCL12,DAB2IP,DOCK1,DOCK4,EGFR,ETS1,F7,FGF1,FLT1,FLT4,FOXF1,GCNT2,KDR,KIT,KITLG,MCAM,NRP1,PDGFC,PDGFRA,PIK3R1,PODXL,POSTN,RAPGEF2,RREB1,SEMA3C,SEMA6D,TGFBR2
GO Biological Process	GO:0015670	carbon dioxide transport	80	1.74441e-05	0.225325	0.00281656	27.0652	0.147791	4	0.000338196	0.00915332	1510	0.144033	1	1	6.53113	0.153113	1	5	0.00173913	0.2	unnamed,unnamed,unnamed,unnamed	CA2
GO Biological Process	GO:0032847	regulation of cellular pH reduction	81	1.80029e-05	0.232543	0.0028709	16.143	0.309732	5	0.000708769	0.0114416	249	0.00880314	1	0.456667	13.0623	0.153113	2	5	0.00347826	0.4	unnamed,unnamed,unnamed,unnamed,unnamed	BCL2,CA2
GO Biological Process	GO:0001570	vasculogenesis	82	2.06866e-05	0.267209	0.00325865	3.5068	4.56257	16	0.0104406	0.0366133	85	0.000720801	1	0.109536	4.08196	1.95984	8	64	0.013913	0.125	unnamed,unnamed,unnamed,unnamed,unnamed,unnamed,unnamed,unnamed,unnamed,unnamed,unnamed,unnamed,unnamed,unnamed,unnamed,unnamed	CTNNB1,EGFL7,FOXF1,GJC1,KDR,SOX17,SPRED1,TGFBR2
GO Biological Process	GO:0030099	myeloid cell differentiation	83	2.15035e-05	0.27776	0.00334651	2.79092	7.8827	22	0.0180382	0.0503432	609	0.0335558	1	0.711723	1.88069	5.84891	11	191	0.0191304	0.0575916	unnamed,unnamed,unnamed,unnamed,unnamed,unnamed,unnamed,unnamed,unnamed,unnamed,unnamed,unnamed,unnamed,unnamed,unnamed,unnamed,unnamed,unnamed,unnamed,unnamed,unnamed,unnamed	APP,CTNNB1,DCSTAMP,HOXB7,IRF8,KIT,NKX2-3,RPS6,SNRK,TAL1,TGFBR2
GO Biological Process	GO:2001026	regulation of endothelial cell chemotaxis	84	2.31977e-05	0.299645	0.0035672	6.09509	1.4766	9	0.00337894	0.020595	1285	0.113706	1	1	3.43744	0.581829	2	19	0.00347826	0.105263	unnamed,unnamed,unnamed,unnamed,unnamed,unnamed,unnamed,unnamed,unnamed	FGF1,KDR
GO Biological Process	GO:0072378	blood coagulation, fibrin clot formation	85	2.80575e-05	0.362418	0.00426375	8.29076	0.844313	7	0.00193207	0.0160183	225	0.00761429	1	0.437128	5.02395	0.796187	4	26	0.00695652	0.153846	unnamed,unnamed,unnamed,unnamed,unnamed,unnamed,unnamed	A2M,F7,TFPI,VWF
GO Biological Process	GO:0050906	detection of stimulus involved in sensory perception	86	2.82779e-05	0.365265	0.00424727	2.73971	8.03005	22	0.0183754	0.0503432	2964	0.4089	1	1	1.08611	13.8108	15	451	0.026087	0.0332594	unnamed,unnamed,unnamed,unnamed,unnamed,unnamed,unnamed,unnamed,unnamed,unnamed,unnamed,unnamed,unnamed,unnamed,unnamed,unnamed,unnamed,unnamed,unnamed,unnamed,unnamed,unnamed	CXCL12,ENSG00000182974,GNAT3,KIT,OR10R2,OR11H12,OR11H2,OR1D5,OR2V1,OR4N4,OR6V1,OR6Y1,PIP,TAS2R40,TAS2R5
GO Biological Process	GO:0045542	positive regulation of cholesterol biosynthetic process	87	3.07573e-05	0.397291	0.00456657	23.3798	0.171088	4	0.000391505	0.00915332	249	0.00880314	1	0.456667	13.0623	0.153113	2	5	0.00347826	0.4	unnamed,unnamed,unnamed,unnamed	ABCG1,FGF1
GO Biological Process	GO:0043586	tongue development	88	3.33826e-05	0.431203	0.00490004	5.81306	1.54824	9	0.00354288	0.020595	163	0.00343926	1	0.272546	6.22012	0.643074	4	21	0.00695652	0.190476	unnamed,unnamed,unnamed,unnamed,unnamed,unnamed,unnamed,unnamed,unnamed	CTNNB1,EGFR,KIT,NKX2-6
GO Biological Process	GO:1904181	positive regulation of membrane depolarization	89	3.45491e-05	0.44627	0.00501427	10.1644	0.590297	6	0.00135079	0.01373	2524	0.311559	1	1	2.7213	0.367471	1	12	0.00173913	0.0833333	unnamed,unnamed,unnamed,unnamed,unnamed,unnamed	KDR
GO Biological Process	GO:0050910	detection of mechanical stimulus involved in sensory perception of sound	90	3.50915e-05	0.453277	0.00503641	10.1356	0.59197	6	0.00135462	0.01373	2401	0.289798	1	1	2.9687	0.336848	1	11	0.00173913	0.0909091	unnamed,unnamed,unnamed,unnamed,unnamed,unnamed	KIT
GO Biological Process	GO:0048669	collateral sprouting in absence of injury	91	3.60595e-05	0.46578	0.00511846	13.9369	0.35876	5	0.000820961	0.0114416	97	0.000936161	1	0.124664	32.6557	0.0612451	2	2	0.00347826	1	unnamed,unnamed,unnamed,unnamed,unnamed	APP,COBL
GO Biological Process	GO:0098751	bone cell development	92	3.80825e-05	0.491912	0.00534687	6.59439	1.21315	8	0.00277609	0.0183066	1604	0.144845	1	1	2.9687	0.673697	2	22	0.00347826	0.0909091	unnamed,unnamed,unnamed,unnamed,unnamed,unnamed,unnamed,unnamed	KIT,TAL1
GO Biological Process	GO:0006171	cAMP biosynthetic process	93	3.82244e-05	0.493744	0.00530907	7.89137	0.887045	7	0.00202985	0.0160183	1049	0.0846607	1	1	4.08196	0.489961	2	16	0.00347826	0.125	unnamed,unnamed,unnamed,unnamed,unnamed,unnamed,unnamed	ADCY1,CALCRL
GO Biological Process	GO:0035050	embryonic heart tube development	94	3.95486e-05	0.510849	0.00543457	3.68761	3.7965	14	0.00868764	0.0320366	43	6.51885e-05	0.84204	0.0195823	4.53551	2.20483	10	72	0.0173913	0.138889	unnamed,unnamed,unnamed,unnamed,unnamed,unnamed,unnamed,unnamed,unnamed,unnamed,unnamed,unnamed,unnamed,unnamed	CTNNB1,DLL1,LBX1,NKX2-6,NOTO,PKD2,SOX17,STIL,TBX2,TGFBR2
GO Biological Process	GO:0040017	positive regulation of locomotion	95	4.12724e-05	0.533115	0.00561174	1.87191	24.5738	46	0.056233	0.105263	48	0.000131916	1	0.035499	2.0844	14.3926	30	470	0.0521739	0.0638298	unnamed,unnamed,unnamed,unnamed,unnamed,unnamed,unnamed,unnamed,unnamed,unnamed,unnamed,unnamed,unnamed,unnamed,unnamed,unnamed,unnamed,unnamed,unnamed,unnamed,unnamed,unnamed,unnamed,unnamed,unnamed,unnamed,unnamed,unnamed,unnamed,unnamed,unnamed,unnamed,unnamed,unnamed,unnamed,unnamed,unnamed,unnamed,unnamed,unnamed,unnamed,unnamed,unnamed,unnamed,unnamed,unnamed	APP,BCL2,CBLL1,CXCL12,DAB2IP,DOCK1,DOCK4,EGFR,ETS1,F7,FGF1,FLT1,FLT4,FOXF1,GCNT2,KDR,KIT,KITLG,MCAM,NRP1,PDGFC,PDGFRA,PIK3R1,PODXL,POSTN,RAPGEF2,RREB1,SEMA3C,SEMA6D,TGFBR2
GO Biological Process	GO:0001947	heart looping	96	4.21635e-05	0.544626	0.00567319	4.19183	2.86271	12	0.00655082	0.02746	62	0.000324464	1	0.0675985	4.58325	1.74549	8	57	0.013913	0.140351	unnamed,unnamed,unnamed,unnamed,unnamed,unnamed,unnamed,unnamed,unnamed,unnamed,unnamed,unnamed	DLL1,LBX1,NOTO,PKD2,SOX17,STIL,TBX2,TGFBR2
GO Biological Process	GO:0060681	branch elongation involved in ureteric bud branching	97	4.28536e-05	0.55354	0.0057066	46.3205	0.0647661	3	0.000148206	0.00686499	494	0.0306226	1	0.800712	32.6557	0.0306226	1	1	0.00173913	1	unnamed,unnamed,unnamed	FGF1
GO Biological Process	GO:0015893	drug transport	98	4.62955e-05	0.597999	0.00610203	7.65252	0.914731	7	0.00209321	0.0160183	2101	0.222434	1	1	2.25211	0.888054	2	29	0.00347826	0.0689655	unnamed,unnamed,unnamed,unnamed,unnamed,unnamed,unnamed	ABCB1,ABCG2
GO Biological Process	GO:0010863	positive regulation of phospholipase C activity	99	5.0147e-05	0.647749	0.00654292	5.51062	1.63321	9	0.00373733	0.020595	348	0.017622	1	0.654091	3.95826	1.01055	4	33	0.00695652	0.121212	unnamed,unnamed,unnamed,unnamed,unnamed,unnamed,unnamed,unnamed,unnamed	EGFR,FLT1,KIT,PDGFRA

## Sheet: SE-related pathway analysis
PTC-SE related genes pathway analysis
Category	Term	Count	%	PValue	Genes	List Total	Pop Hits	Pop Total	Fold Enrichment	Bonferroni	Benjamini	FDR
KEGG_PATHWAY	hsa04611:Platelet activation	15	2.72232	1.30208e-05	PLA2G4F, SRC, PLA2G4B, ITPR1, PIK3CD, ITPR3, ADCY7, PRKCZ, MAPK13, COL1A1, FCGR2A, COL5A1, JMJD7-PLA2G4B, PLCG2, LCP2	192	130	6879	4.13401	0.00297735	0.00298177	0.00283854
KEGG_PATHWAY	hsa04370:VEGF signaling pathway	10	1.81488	4.04334e-05	PLA2G4F, SRC, SH2D2A, JMJD7-PLA2G4B, PLA2G4B, MAPKAPK2, PLCG2, RAC2, PIK3CD, MAPK13	192	61	6879	5.87346	0.00921671	0.00462963	0.00440725
KEGG_PATHWAY	hsa04750:Inflammatory mediator regulation of TRP channels	12	2.17786	7.71887e-05	CAMK2B, NTRK1, PLA2G4F, SRC, JMJD7-PLA2G4B, PLA2G4B, PLCG2, ITPR1, PIK3CD, ITPR3, ADCY7, MAPK13	192	98	6879	4.38712	0.0175216	0.00556322	0.00529599
KEGG_PATHWAY	hsa04664:Fc epsilon RI signaling pathway	10	1.81488	9.71741e-05	PLA2G4F, PDPK1, JMJD7-PLA2G4B, PLA2G4B, PLCG2, RAC2, PIK3CD, LCP2, VAV2, MAPK13	192	68	6879	5.26884	0.0220082	0.00556322	0.00529599
KEGG_PATHWAY	hsa04062:Chemokine signaling pathway	16	2.90381	0.000188834	CCL3L1, CCL4L1, SRC, CCL3L3, CCL4L2, CXCR5, PIK3CD, CXCR6, GNG12, ADCY7, PRKCZ, VAV2, GRK6, RAC2, PTK2B, JAK3	192	186	6879	3.08199	0.0423251	0.00864857	0.00823314
KEGG_PATHWAY	hsa05152:Tuberculosis	15	2.72232	0.00037838	CAMK2B, CD74, CIITA, SRC, VDR, IL10RA, ITGB2, LSP1, NOD2, CORO1A, MAPK13, FCGR2A, IRAK2, TLR9, HLA-DOA	192	177	6879	3.03628	0.0830162	0.0139115	0.0132433
KEGG_PATHWAY	hsa04660:T cell receptor signaling pathway	11	1.99637	0.000425244	ZAP70, PDPK1, PIK3CD, LCP2, CD3G, PDCD1, CD3E, CD3D, MAP3K14, VAV2, MAPK13	192	100	6879	3.94109	0.0928083	0.0139115	0.0132433
KEGG_PATHWAY	hsa04912:GnRH signaling pathway	10	1.81488	0.000892631	CAMK2B, PLA2G4F, SRC, JMJD7-PLA2G4B, PLA2G4B, ITPR1, PTK2B, ITPR3, ADCY7, MAPK13	192	91	6879	3.93716	0.184948	0.0255516	0.0243242
KEGG_PATHWAY	hsa04650:Natural killer cell mediated cytotoxicity	11	1.99637	0.00199891	IFNAR2, ZAP70, TYROBP, ITGB2, PLCG2, RAC2, PTK2B, PIK3CD, LCP2, HCST, VAV2	192	122	6879	3.2304	0.367585	0.0502136	0.0478016
KEGG_PATHWAY	hsa04913:Ovarian steroidogenesis	7	1.27042	0.00219273	SCARB1, PLA2G4F, CYP11A1, ALOX5, JMJD7-PLA2G4B, PLA2G4B, ADCY7	192	49	6879	5.1183	0.395097	0.0502136	0.0478016
KEGG_PATHWAY	hsa04620:Toll-like receptor signaling pathway	10	1.81488	0.00261842	IFNAR2, CCL3L1, CCL4L1, CCL4L2, CCL3L3, TLR9, PIK3CD, IRF5, IKBKE, MAPK13	192	106	6879	3.38001	0.45141	0.0545108	0.0518923
KEGG_PATHWAY	hsa04380:Osteoclast differentiation	11	1.99637	0.00337403	IFNAR2, FCGR2A, TYROBP, NCF4, SIRPG, PLCG2, PIK3CD, LCP2, MAP3K14, SIRPB1, MAPK13	192	131	6879	3.00847	0.538816	0.0643877	0.0612949
KEGG_PATHWAY	hsa04670:Leukocyte transendothelial migration	10	1.81488	0.00453016	RASSF5, NCF4, ITGB2, PLCG2, RAC2, PTK2B, PIK3CD, RHOH, VAV2, MAPK13	192	115	6879	3.11549	0.646462	0.0763347	0.0726679
KEGG_PATHWAY	hsa04510:Focal adhesion	14	2.54083	0.00466675	LAMB3, ITGB4, PDPK1, SRC, RASGRF1, PIK3CD, VAV2, COL1A1, DIAPH1, COL5A1, RAPGEF1, RAC2, COL6A3, ITGA9	192	206	6879	2.43492	0.657398	0.0763347	0.0726679
KEGG_PATHWAY	hsa04512:ECM-receptor interaction	8	1.45191	0.010246	COL1A1, COL5A1, LAMB3, ITGB4, DAG1, COL6A3, CD44, ITGA9	192	87	6879	3.29454	0.905431	0.155463	0.147995
KEGG_PATHWAY	hsa05166:HTLV-I infection	15	2.72232	0.010862	WNT10A, ITGB2, SLC2A1, PIK3CD, CD3G, CD3E, ADCY7, CD3D, WNT6, POLD1, POLD2, E2F2, HLA-DOA, JAK3, MAP3K14	192	254	6879	2.11583	0.917998	0.155463	0.147995
KEGG_PATHWAY	hsa05340:Primary immunodeficiency	5	0.907441	0.0139292	ZAP70, CIITA, TNFRSF13B, CD3E, CD3D	192	34	6879	5.26884	0.959732	0.182797	0.174017
KEGG_PATHWAY	hsa04919:Thyroid hormone signaling pathway	9	1.63339	0.0143683	RXRA, PDPK1, SRC, SLC2A1, PLCG2, PIK3CD, PLCD3, MED16, PLCD1	192	115	6879	2.80394	0.963638	0.182797	0.174017
KEGG_PATHWAY	hsa04722:Neurotrophin signaling pathway	9	1.63339	0.0181694	CAMK2B, NTRK1, PDPK1, IRAK2, MAPKAPK2, PLCG2, RAPGEF1, PIK3CD, MAPK13	192	120	6879	2.68711	0.98499	0.207657	0.197682
KEGG_PATHWAY	hsa04070:Phosphatidylinositol signaling system	8	1.45191	0.0188318	INPP4A, DGKQ, PLCG2, ITPR1, PIK3CD, ITPR3, PLCD3, PLCD1	192	98	6879	2.92474	0.98714	0.207657	0.197682
KEGG_PATHWAY	hsa05223:Non-small cell lung cancer	6	1.08893	0.0190428	RXRA, PDPK1, RASSF5, PLCG2, PIK3CD, E2F2	192	56	6879	3.83873	0.987758	0.207657	0.197682
KEGG_PATHWAY	hsa05231:Choline metabolism in cancer	8	1.45191	0.0218554	PLA2G4F, PDPK1, JMJD7-PLA2G4B, DGKQ, PLA2G4B, RAC2, PIK3CD, TSC1	192	101	6879	2.83787	0.993657	0.227494	0.216567
KEGG_PATHWAY	hsa04925:Aldosterone synthesis and secretion	7	1.27042	0.0245903	CAMK2B, SCARB1, DAGLA, CYP11A1, ITPR1, ITPR3, ADCY7	192	81	6879	3.09626	0.996659	0.240457	0.228907
KEGG_PATHWAY	hsa05142:Chagas disease (American trypanosomiasis)	8	1.45191	0.0252008	CCL3L1, CCL3L3, TLR9, PIK3CD, CD3G, CD3E, CD3D, MAPK13	192	104	6879	2.75601	0.997105	0.240457	0.228907
KEGG_PATHWAY	hsa05162:Measles	9	1.63339	0.0313389	IFNAR2, HSPA6, TLR9, PIK3CD, CD3G, CD3E, CD3D, JAK3, IKBKE	192	133	6879	2.42446	0.999319	0.261518	0.248956
KEGG_PATHWAY	hsa05145:Toxoplasmosis	8	1.45191	0.0329117	CIITA, LAMB3, PDPK1, ALOX5, IL10RA, HSPA6, HLA-DOA, MAPK13	192	110	6879	2.60568	0.99953	0.261518	0.248956
KEGG_PATHWAY	hsa04640:Hematopoietic cell lineage	7	1.27042	0.0334342	CD2, CD5, CD3G, CD3E, IL6R, CD3D, CD44	192	87	6879	2.88272	0.999585	0.261518	0.248956
KEGG_PATHWAY	hsa04064:NF-kappa B signaling pathway	7	1.27042	0.0334342	ZAP70, CCL4L1, CCL4L2, TRAF5, PLCG2, TRAF1, MAP3K14	192	87	6879	2.88272	0.999585	0.261518	0.248956
KEGG_PATHWAY	hsa04726:Serotonergic synapse	8	1.45191	0.0343345	PLA2G4F, KCNJ9, ALOX5, JMJD7-PLA2G4B, PLA2G4B, ITPR1, ITPR3, GNG12	192	111	6879	2.58221	0.999665	0.261518	0.248956
KEGG_PATHWAY	hsa04725:Cholinergic synapse	8	1.45191	0.0343345	CAMK2B, CHRNA4, KCNQ2, ITPR1, PIK3CD, ITPR3, GNG12, ADCY7	192	111	6879	2.58221	0.999665	0.261518	0.248956
KEGG_PATHWAY	hsa00565:Ether lipid metabolism	5	0.907441	0.0354019	PLA2G4F, JMJD7-PLA2G4B, PLA2G4B, LPCAT1, ENPP6	192	45	6879	3.9809	0.99974	0.261518	0.248956
KEGG_PATHWAY	hsa04060:Cytokine-cytokine receptor interaction	13	2.35935	0.0374519	IFNAR2, TNFRSF13B, CCL3L1, CCL4L1, IL10RA, CCL3L3, CCL4L2, CXCR5, CSF2RB, CXCR6, IL21R, IL6R, RELT	192	243	6879	1.91673	0.99984	0.262357	0.249754
KEGG_PATHWAY	hsa04910:Insulin signaling pathway	9	1.63339	0.0378068	RPTOR, PYGB, PDPK1, RAPGEF1, PIK3CD, TSC1, PRKCZ, PTPRF, HK2	192	138	6879	2.33662	0.999853	0.262357	0.249754
KEGG_PATHWAY	hsa04514:Cell adhesion molecules (CAMs)	9	1.63339	0.0435871	CD2, SELPLG, CD6, ITGB2, CD58, PDCD1, HLA-DOA, PTPRF, ITGA9	192	142	6879	2.2708	0.999963	0.293572	0.27947
KEGG_PATHWAY	hsa05200:Pathways in cancer	18	3.26679	0.0451825	NTRK1, WNT10A, LAMB3, TCF7, SLC2A1, PIK3CD, TRAF1, GNG12, GLI1, ADCY7, RUNX1, WNT6, RXRA, RASSF5, TRAF5, PLCG2, RAC2, E2F2	192	393	6879	1.64098	0.999975	0.295623	0.281422
KEGG_PATHWAY	hsa00564:Glycerophospholipid metabolism	7	1.27042	0.048109	PLA2G4F, JMJD7-PLA2G4B, DGKQ, PLA2G4B, LPCAT1, LPIN1, LPIN2	192	95	6879	2.63997	0.999988	0.300846	0.286395
KEGG_PATHWAY	hsa04010:MAPK signaling pathway	13	2.35935	0.0486083	NTRK1, DUSP2, PLA2G4F, PLA2G4B, RASGRF1, HSPA6, GNG12, GADD45G, MAPK13, JMJD7-PLA2G4B, MAPKAPK2, RAC2, MAP3K14	192	253	6879	1.84097	0.999989	0.300846	0.286395
Category	Term	Count	%	PValue	Genes	List Total	Pop Hits	Pop Total	Fold Enrichment	Bonferroni	Benjamini	FDR
GOTERM_BP_DIRECT	GO:0007156~homophilic cell adhesion via plasma membrane adhesion molecules	22	3.99274	2.23812e-10	PCDHGA8, PCDHGA7, PCDHGB7, PCDHGA6, PCDHGB6, PCDHGA5, PCDHGB5, PCDHGA4, PCDHGB4, PCDHGC5, PCDHGA3, PCDHGC4, PCDHGB3, PCDHGA2, PCDHGB2, PCDHGC3, PCDHGA1, PCDHGA9, PCDHGA10, PCDHGA11, PCDHGA12, PCDHGB1	406	158	16792	5.75893	4.45386e-07	4.45386e-07	4.43148e-07
GOTERM_BP_DIRECT	GO:0006954~inflammatory response	26	4.71869	5.79989e-06	HDAC4, SEMA7A, CIITA, CCL3L1, CCL4L1, CCL4L2, CCL3L3, ITGB2, PIK3CD, CXCR6, PRKCZ, C5, PSTPIP1, IRAK2, ZC3H12A, RELT, GBP5, PLA2G4B, CD180, ZAP70, THEMIS2, JMJD7-PLA2G4B, MAPKAPK2, TLR9, ADAM8, NFKBID	406	379	16792	2.83733	0.0114755	0.00577089	0.00574189
GOTERM_BP_DIRECT	GO:0030595~leukocyte chemotaxis	5	0.907441	0.000141536	GPR183, CXCR5, IL16, LYST, CORO1A	406	12	16792	17.2332	0.245482	0.0938855	0.0934137
GOTERM_BP_DIRECT	GO:0030198~extracellular matrix organization	15	2.72232	0.000297266	COL16A1, LAMB3, ITGB4, ITGB2, ITGAE, COL1A1, SPINT1, COL5A1, SPOCK2, DAG1, COL8A2, MATN1, COL6A3, CD44, ITGA9	406	196	16792	3.16528	0.446585	0.0962722	0.0957884
GOTERM_BP_DIRECT	GO:0035556~intracellular signal transduction	23	4.17423	0.000331125	CAB39, PDPK1, SRC, RASGRF1, SIRPG, MYO9B, NOD2, ADCY7, PRKCZ, MAPK13, ZAP70, SPSB1, TYROBP, RAB40B, MC1R, RASSF5, DGKQ, PLCG2, LCP2, PLCD3, ASB2, JAK3, PLCD1	406	403	16792	2.36047	0.482657	0.0962722	0.0957884
GOTERM_BP_DIRECT	GO:0070374~positive regulation of ERK1 and ERK2 cascade	14	2.54083	0.000332398	NTRK1, CD74, SEMA7A, CCL3L1, CCL4L1, SRC, CCL3L3, CCL4L2, NOD2, PRKCZ, GLIPR2, GPR183, PTK2B, CD44	406	175	16792	3.30877	0.483965	0.0962722	0.0957884
GOTERM_BP_DIRECT	GO:0007155~cell adhesion	25	4.53721	0.000338646	SELPLG, COL16A1, PCDHGB4, CCL4L1, ITGB4, ITGB2, SIRPG, ITGAE, PTPRF, PSTPIP1, SLAMF7, CD58, MYBPC2, LAMB3, SEMA4D, PCDHGC4, PCDHGC3, CD2, COL1A1, THEMIS2, COL5A1, SSPN, COL6A3, CD44, ITGA9	406	459	16792	2.2527	0.490344	0.0962722	0.0957884
GOTERM_BP_DIRECT	GO:0007229~integrin-mediated signaling pathway	10	1.81488	0.000645227	SEMA7A, TYROBP, COL16A1, SRC, ITGB4, ITGB2, PTK2B, ADAM8, ITGAE, ITGA9	406	99	16792	4.17774	0.723188	0.1605	0.159694
GOTERM_BP_DIRECT	GO:0042110~T cell activation	7	1.27042	0.000882518	CD2, ZAP70, HSH2D, IRF4, PIK3CD, CD3G, CD3E	406	47	16792	6.15994	0.827436	0.181987	0.181072
GOTERM_BP_DIRECT	GO:0030593~neutrophil chemotaxis	8	1.45191	0.00103145	LGALS3, CCL3L1, CCL4L1, CCL4L2, CCL3L3, ITGB2, PIK3CD, ITGA9	406	66	16792	5.01329	0.871734	0.181987	0.181072
GOTERM_BP_DIRECT	GO:0046475~glycerophospholipid catabolic process	4	0.725953	0.00104981	ABHD12, JMJD7-PLA2G4B, PLA2G4B, ENPP6	406	9	16792	18.382	0.87634	0.181987	0.181072
GOTERM_BP_DIRECT	GO:0007165~signal transduction	46	8.34846	0.00111774	ARHGAP9, CAMK2B, CCL4L1, CHRNA4, SRC, SH2D2A, RASGRF1, ITPR1, PIK3CD, CSF2RB, LSP1, PRKCZ, LRP8, SIRPB1, CORO1C, PSTPIP1, MICAL1, SPOCK2, GRK6, RAC2, PTK2B, NPHP4, SRGAP2, HLA-DOA, CD74, BCL11B, VDR, NEK6, MYO9B, TRAF1, ARAP1, GNG12, RUNX1, VAV2, INPP4A, TYROBP, TG, RASA3, BRE, TRAF5, RAPGEF1, RIN3, PDCD1, ZNF831, ASB2, PTGES	406	1161	16792	1.63871	0.891992	0.181987	0.181072
GOTERM_BP_DIRECT	GO:0030101~natural killer cell activation	5	0.907441	0.00118886	CD2, ITGB2, IL21R, PIK3CD, SLAMF7	406	20	16792	10.3399	0.906261	0.181987	0.181072
GOTERM_BP_DIRECT	GO:0043547~positive regulation of GTPase activity	27	4.90018	0.00130848	ARHGAP9, CAMK2B, SPTBN5, CCL3L1, CCL4L1, CCL4L2, CCL3L3, RASGRF1, C15ORF62, CSF2RB, RINL, CYTH4, SH3BGRL3, SRGAP2, JAK3, DENND2D, NTRK1, SEMA4D, IQSEC1, MYO9B, ARAP1, VAV2, RASA3, SPATA13, RAPGEF1, RIN3, SMAP2	406	565	16792	1.97648	0.926139	0.185991	0.185056
GOTERM_BP_DIRECT	GO:0030168~platelet activation	10	1.81488	0.00187235	COL1A1, PDPK1, SRC, DGKQ, PLCG2, RAC2, ITPR1, LCP2, ITPR3, VAV2	406	115	16792	3.59649	0.975994	0.248398	0.24715
GOTERM_BP_DIRECT	GO:0071346~cellular response to interferon-gamma	7	1.27042	0.00243739	GBP5, CIITA, CCL3L1, CCL4L1, CCL4L2, CCL3L3, CD58	406	57	16792	5.07925	0.992221	0.303151	0.301627
GOTERM_BP_DIRECT	GO:0031295~T cell costimulation	8	1.45191	0.00273541	PDPK1, CD5, SRC, CD3G, PDCD1, CD3E, CD3D, MAP3K14	406	78	16792	4.24201	0.995708	0.30806	0.306512
GOTERM_BP_DIRECT	GO:0050900~leukocyte migration	10	1.81488	0.00280424	CD2, COL1A1, SLC7A5, CD74, SELPLG, SRC, ITGB2, SIRPG, CD58, CD44	406	122	16792	3.39013	0.996259	0.30806	0.306512
GOTERM_BP_DIRECT	GO:0016337~single organismal cell-cell adhesion	9	1.63339	0.00306565	CD2, VMP1, SRC, COL8A2, RAPGEF1, ADAM8, NPHP4, CD58, CD44	406	101	16792	3.68551	0.997779	0.30806	0.306512
GOTERM_BP_DIRECT	GO:0002250~adaptive immune response	11	1.99637	0.00317595	ZAP70, TNFRSF13B, CD6, UNC93B1, GPR183, PTK2B, PIK3CD, SLAMF7, TSC1, JAK3, LAIR1	406	148	16792	3.07402	0.998218	0.30806	0.306512
GOTERM_BP_DIRECT	GO:0002548~monocyte chemotaxis	6	1.08893	0.00325089	LGALS3, CCL3L1, CCL4L1, CCL4L2, CCL3L3, IL6R	406	42	16792	5.90852	0.998466	0.30806	0.306512
GOTERM_BP_DIRECT	GO:0050731~positive regulation of peptidyl-tyrosine phosphorylation	8	1.45191	0.00362713	CD74, SEMA4D, SRC, PTK2B, CD3E, IL6R, LRP8, CD44	406	82	16792	4.03508	0.999276	0.326197	0.324557
GOTERM_BP_DIRECT	GO:0002224~toll-like receptor signaling pathway	5	0.907441	0.00377011	UNC93B1, IRAK2, CD180, MAPKAPK2, TLR9	406	27	16792	7.65919	0.999456	0.326197	0.324557
GOTERM_BP_DIRECT	GO:0048247~lymphocyte chemotaxis	5	0.907441	0.00431596	CCL3L1, CCL4L1, CCL4L2, CCL3L3, ADAM8	406	28	16792	7.38564	0.999817	0.357865	0.356067
GOTERM_BP_DIRECT	GO:0042113~B cell activation	5	0.907441	0.0049127	HDAC4, ZAP70, CHRNA4, CXCR5, PIK3CD	406	29	16792	7.13097	0.999945	0.391051	0.389086
GOTERM_BP_DIRECT	GO:0071800~podosome assembly	3	0.544465	0.00552946	BIN2, SH3PXD2A, SH3PXD2B	406	5	16792	24.8158	0.999984	0.409967	0.407906
GOTERM_BP_DIRECT	GO:0030217~T cell differentiation	5	0.907441	0.00556236	ZAP70, PIK3CD, RHOH, CD3D, PTPN2	406	30	16792	6.89327	0.999985	0.409967	0.407906
GOTERM_BP_DIRECT	GO:0070098~chemokine-mediated signaling pathway	7	1.27042	0.0072639	CCL3L1, CCL4L1, CCL4L2, CCL3L3, CXCR5, PTK2B, CXCR6	406	71	16792	4.07771	0.999999	0.485564	0.483124
GOTERM_BP_DIRECT	GO:0050860~negative regulation of T cell receptor signaling pathway	4	0.725953	0.0073638	DUSP22, LGALS3, UBASH3A, PTPN2	406	17	16792	9.73167	1	0.485564	0.483124
GOTERM_BP_DIRECT	GO:0006468~protein phosphorylation	21	3.81125	0.00759661	EPHB6, CAMK2B, NTRK1, PDPK1, NEK6, LMTK2, PIK3CD, RUNX3, PRKCZ, ERN1, GAK, ZAP70, IRAK2, CDK3, MAPKAPK2, GRK6, PTK2B, TRIB1, JAK3, IKBKE, HCST	406	456	16792	1.90472	1	0.485564	0.483124
GOTERM_BP_DIRECT	GO:0048010~vascular endothelial growth factor receptor signaling pathway	7	1.27042	0.00776745	SRC, SH2D2A, NCF4, MAPKAPK2, PTK2B, VAV2, MAPK13	406	72	16792	4.02107	1	0.485564	0.483124
GOTERM_BP_DIRECT	GO:0008285~negative regulation of cell proliferation	19	3.44828	0.00780807	NTRK1, RBM38, HDAC4, CCL3L1, BCL11B, RARRES3, VDR, CCL3L3, SIRPG, TSC1, CBFA2T3, SIRT2, DNAJB2, NACC2, RASSF5, NUP62, PTK2B, PTPN2, PTGES	406	396	16792	1.98443	1	0.485564	0.483124
GOTERM_BP_DIRECT	GO:0045087~innate immune response	20	3.62976	0.00851528	APOBEC3G, UNC93B1, SRC, APOBEC3H, CD180, NLRC5, PIK3CD, NOD2, CORO1A, SIRT2, SIRPB1, IGLL5, ZAP70, LGALS3, PSTPIP1, TYROBP, CD6, TLR9, PTK2B, JAK3	406	430	16792	1.9237	1	0.508068	0.505515
GOTERM_BP_DIRECT	GO:0036148~phosphatidylglycerol acyl-chain remodeling	4	0.725953	0.00868055	PLA2G4F, JMJD7-PLA2G4B, PLA2G4B, LPCAT1	406	18	16792	9.19102	1	0.508068	0.505515
GOTERM_BP_DIRECT	GO:1900034~regulation of cellular response to heat	7	1.27042	0.00942867	CAMK2B, RPTOR, NUP214, NUP210, NUP62, MAPKAPK2, RPA2	406	75	16792	3.86023	1	0.536087	0.533393
GOTERM_BP_DIRECT	GO:0050852~T cell receptor signaling pathway	10	1.81488	0.00979229	ZAP70, THEMIS2, PDPK1, RFTN1, PLCG2, PIK3CD, LCP2, CD3G, CD3E, CD3D	406	148	16792	2.79457	1	0.539705	0.536992
GOTERM_BP_DIRECT	GO:0022617~extracellular matrix disassembly	7	1.27042	0.0100347	PRSS1, BMP1, LAMB3, SH3PXD2B, ADAM8, PRSS2, CD44	406	76	16792	3.80944	1	0.539705	0.536992
GOTERM_BP_DIRECT	GO:0030036~actin cytoskeleton organization	9	1.63339	0.0135504	DIAPH1, SPTBN5, CAPZB, PDPK1, IQSEC1, RAC2, NPHP4, CORO1A, CORO1C	406	130	16792	2.86336	1	0.682933	0.679501
GOTERM_BP_DIRECT	GO:0006955~immune response	19	3.44828	0.0138941	CD74, SEMA7A, CIITA, SEMA4D, CCL4L1, CCL4L2, NCF4, TCF7, CXCR5, OTUD7A, IL16, ZAP70, GPR183, LCP2, MBP, HLA-DOA, IKBKE, MAP3K14, RELT	406	421	16792	1.86659	1	0.682933	0.679501
GOTERM_BP_DIRECT	GO:0007172~signal complex assembly	3	0.544465	0.0147568	SRC, PTK2B, CD3E	406	8	16792	15.5099	1	0.682933	0.679501
GOTERM_BP_DIRECT	GO:0045059~positive thymic T cell selection	3	0.544465	0.0147568	CD74, ZAP70, CD3D	406	8	16792	15.5099	1	0.682933	0.679501
GOTERM_BP_DIRECT	GO:0038180~nerve growth factor signaling pathway	3	0.544465	0.0147568	NTRK1, RAPGEF1, CORO1A	406	8	16792	15.5099	1	0.682933	0.679501
GOTERM_BP_DIRECT	GO:0034138~toll-like receptor 3 signaling pathway	3	0.544465	0.0147568	SCARA3, UNC93B1, RFTN1	406	8	16792	15.5099	1	0.682933	0.679501
GOTERM_BP_DIRECT	GO:0051092~positive regulation of NF-kappaB transcription factor activity	9	1.63339	0.0153713	NTRK1, IRAK2, TRAF5, ITGB2, TLR9, ADAM8, TRAF1, NOD2, PRKCZ	406	133	16792	2.79877	1	0.695202	0.691709
GOTERM_BP_DIRECT	GO:0071356~cellular response to tumor necrosis factor	8	1.45191	0.0171907	COL1A1, HDAC4, CCL3L1, CCL4L1, CCL4L2, CCL3L3, ZC3H12A, CD58	406	110	16792	3.00797	1	0.760212	0.756392
GOTERM_BP_DIRECT	GO:1900017~positive regulation of cytokine production involved in inflammatory response	3	0.544465	0.0186731	GBP5, CD6, NOD2	406	9	16792	13.7865	1	0.807816	0.803757
GOTERM_BP_DIRECT	GO:0007077~mitotic nuclear envelope disassembly	5	0.907441	0.0211847	NUP214, NUP210, NEK6, NUP62, LPIN1	406	44	16792	4.69996	1	0.887257	0.882799
GOTERM_BP_DIRECT	GO:0030183~B cell differentiation	6	1.08893	0.0214012	NTRK1, HDAC4, KLF6, PLCG2, JAK3, PTPN2	406	66	16792	3.75996	1	0.887257	0.882799
GOTERM_BP_DIRECT	GO:0006461~protein complex assembly	8	1.45191	0.0223196	CD74, TUBGCP2, SLC2A1, MATN1, PTK2B, CD3G, TRAF1, CD3E	406	116	16792	2.85239	1	0.906451	0.901896
GOTERM_BP_DIRECT	GO:0046777~protein autophosphorylation	10	1.81488	0.0238694	CAMK2B, ERN1, NTRK1, PDPK1, SRC, NEK6, STK16, MAPKAPK2, LMTK2, PTK2B	406	172	16792	2.40463	1	0.950001	0.945227
GOTERM_BP_DIRECT	GO:0036151~phosphatidylcholine acyl-chain remodeling	4	0.725953	0.0265344	PLA2G4F, JMJD7-PLA2G4B, PLA2G4B, LPCAT1	406	27	16792	6.12735	1	1	0.995475
GOTERM_BP_DIRECT	GO:0045060~negative thymic T cell selection	3	0.544465	0.0276363	CD74, ZAP70, CD3E	406	11	16792	11.2799	1	1	0.995475
GOTERM_BP_DIRECT	GO:0051279~regulation of release of sequestered calcium ion into cytosol	3	0.544465	0.0276363	DIAPH1, PTK2B, CORO1A	406	11	16792	11.2799	1	1	0.995475
GOTERM_BP_DIRECT	GO:2000178~negative regulation of neural precursor cell proliferation	3	0.544465	0.0276363	SPINT1, ID2, RAPGEF1	406	11	16792	11.2799	1	1	0.995475
GOTERM_BP_DIRECT	GO:0006909~phagocytosis	5	0.907441	0.0281862	ANXA3, ITGB2, TULP1, CORO1A, CORO1C	406	48	16792	4.30829	1	1	0.995475
GOTERM_BP_DIRECT	GO:0032088~negative regulation of NF-kappaB transcription factor activity	6	1.08893	0.0283137	IRAK2, GFI1, ZC3H12A, NLRC5, TLR9, NFKBID	406	71	16792	3.49518	1	1	0.995475
GOTERM_BP_DIRECT	GO:0050729~positive regulation of inflammatory response	6	1.08893	0.0314317	CCL3L1, CCL4L1, CCL4L2, CCL3L3, TLR9, MAPK13	406	73	16792	3.39942	1	1	0.995475
GOTERM_BP_DIRECT	GO:0018105~peptidyl-serine phosphorylation	8	1.45191	0.0318583	CAB39, PDPK1, SRC, NEK6, MAPKAPK2, LMTK2, PRKCZ, MAPK13	406	125	16792	2.64701	1	1	0.995475
GOTERM_BP_DIRECT	GO:0046627~negative regulation of insulin receptor signaling pathway	4	0.725953	0.032003	PTPRE, TSC1, PRKCZ, PTPN2	406	29	16792	5.70477	1	1	0.995475
GOTERM_BP_DIRECT	GO:0007030~Golgi organization	6	1.08893	0.0330681	GAK, VMP1, SPTBN5, ATP8B2, SURF4, BHLHA15	406	74	16792	3.35348	1	1	0.995475
GOTERM_BP_DIRECT	GO:0019722~calcium-mediated signaling	5	0.907441	0.0342397	PDPK1, JMJD7-PLA2G4B, PLA2G4B, PLCG2, BHLHA15	406	51	16792	4.05486	1	1	0.995475
GOTERM_BP_DIRECT	GO:0006816~calcium ion transport	6	1.08893	0.0364976	CHRNA4, VDR, ANXA6, ITPR1, KCNN4, CORO1A	406	76	16792	3.26523	1	1	0.995475
GOTERM_BP_DIRECT	GO:0034122~negative regulation of toll-like receptor signaling pathway	3	0.544465	0.0379726	PDPK1, IRF4, TLR9	406	13	16792	9.54452	1	1	0.995475
GOTERM_BP_DIRECT	GO:0043552~positive regulation of phosphatidylinositol 3-kinase activity	4	0.725953	0.0380131	SRC, PTK2B, NOD2, VAV2	406	31	16792	5.33672	1	1	0.995475
GOTERM_BP_DIRECT	GO:0006644~phospholipid metabolic process	5	0.907441	0.0409914	PLA2G4F, RARRES3, JMJD7-PLA2G4B, PLA2G4B, PLCD1	406	54	16792	3.82959	1	1	0.995475
GOTERM_BP_DIRECT	GO:0050853~B cell receptor signaling pathway	5	0.907441	0.0409914	IGLL5, ZAP70, RFTN1, PLCG2, PIK3CD	406	54	16792	3.82959	1	1	0.995475
GOTERM_BP_DIRECT	GO:0007010~cytoskeleton organization	9	1.63339	0.0416211	DIAPH1, FMNL1, CAPZB, TUBB3, MICAL1, MICAL2, VILL, TUBA4B, TUBA4A	406	161	16792	2.31203	1	1	0.995475
GOTERM_BP_DIRECT	GO:0001516~prostaglandin biosynthetic process	3	0.544465	0.0436083	CD74, PLA2G4F, PTGES	406	14	16792	8.86277	1	1	0.995475
GOTERM_BP_DIRECT	GO:0051056~regulation of small GTPase mediated signal transduction	8	1.45191	0.0438035	ARHGAP9, RAC2, RHOH, MYO9B, ARAP1, RHOV, SRGAP2, VAV2	406	134	16792	2.46923	1	1	0.995475
GOTERM_BP_DIRECT	GO:0032496~response to lipopolysaccharide	9	1.63339	0.0455536	CD6, IL10RA, MAPKAPK2, PLCG2, CSF2RB, GNG12, TRIB1, RELT, PTGES	406	164	16792	2.26973	1	1	0.995475
GOTERM_BP_DIRECT	GO:0035419~activation of MAPK activity involved in innate immune response	2	0.362976	0.0476569	ADAM8, NOD2	406	2	16792	41.3596	1	1	0.995475
GOTERM_BP_DIRECT	GO:0019417~sulfur oxidation	2	0.362976	0.0476569	MICAL1, MICAL2	406	2	16792	41.3596	1	1	0.995475
GOTERM_BP_DIRECT	GO:0034162~toll-like receptor 9 signaling pathway	3	0.544465	0.0495317	UNC93B1, IRAK2, TLR9	406	15	16792	8.27192	1	1	0.995475
GOTERM_BP_DIRECT	GO:0007275~multicellular organism development	20	3.62976	0.049584	CATSPER1, WNT10A, EHF, HKR1, PRRX2, LTBP4, DIEXF, GADD45G, DUSP22, WNT6, BMP1, MC1R, ID2, DIP2A, ZNF831, PDCD1, NELFA, MICALCL, RELT, HMX1	406	521	16792	1.5877	1	1	0.995475
Category	Term	Count	%	PValue	Genes	List Total	Pop Hits	Pop Total	Fold Enrichment	Bonferroni	Benjamini	FDR
GOTERM_CC_DIRECT	GO:0005886~plasma membrane	148	26.8603	2.39419e-08	EPHB6, SCARB1, SIRPG, ABHD12, LGALS3, ZC3H12A, DAG1, ENPP6, HLA-DOA, IL6R, TMEM8B, IFNAR2, PPP1R16B, TSC1, SLC51A, TRPC4AP, TYROBP, SPINT1, DGKQ, KCNQ2, ADAM8, IGSF8, SEMA7A, CHRNA4, ITPR1, XPC, ITPR3, CSF2RB, C2CD4C, LYPD5, CORO1A, PRKCZ, WNT6, IRAK2, ALDH3B1, GRK6, PLCG2, PLXNA2, SLAMF7, MBP, SRGAP2, KCNN4, NTSR1, SLC14A2, ATP8B2, SURF2, C1ORF186, GNG12, PCDHGA10, PCDHGA11, SLC6A6, PTPRE, PCDHG…	432	4121	18224	1.51502	8.83451e-06	8.83455e-06	8.76273e-06
GOTERM_CC_DIRECT	GO:0030027~lamellipodium	14	2.54083	0.000113922	KCNA2, TWF2, TSC1, CORO1A, CORO1C, PSTPIP1, CAPZB, SPATA13, DAG1, RAC2, PTK2B, SH3BGRL3, SRGAP2, MYO1G	432	160	18224	3.6912	0.0411681	0.0210185	0.0208477
GOTERM_CC_DIRECT	GO:0042101~T cell receptor complex	5	0.907441	0.0007255	ZAP70, CD6, CD3G, CD3E, CD3D	432	18	18224	11.7181	0.234944	0.0776324	0.0770013
GOTERM_CC_DIRECT	GO:0005884~actin filament	8	1.45191	0.000841544	TMOD1, CAPZB, SRC, RAC2, TSC1, MYO9B, GNG12, CORO1A	432	65	18224	5.19202	0.267037	0.0776324	0.0770013
GOTERM_CC_DIRECT	GO:0001772~immunological synapse	6	1.08893	0.00114238	LGALS3, ZAP70, CD6, RHOH, CD3E, CORO1A	432	34	18224	7.44444	0.344122	0.0843079	0.0836225
GOTERM_CC_DIRECT	GO:0005829~cytosol	103	18.6933	0.00228991	EPHB6, NCF4, ZFYVE28, DAG1, CEP250, UBASH3A, NUP214, TMOD1, LMTK2, TSC1, KCTD5, TUBA4A, INPP4A, DGKQ, MAPKAPK2, MAD1L1, SPTBN5, TUBGCP2, SH2D2A, CORO1A, PRKCZ, AK8, FAM83G, IRAK2, ALDH3B1, PLCG2, CEP72, NPHP4, SRGAP2, SULT1A4, GSTM3, APOBEC3G, NEK6, STARD10, HSPA6, DIAPH1, ID2, NMT1, FGFR1OP, GRAP, MAP3K14, GALK1, ARHGAP9, RASGRF1, SLC2A1, PIK3CD, SMG9, GLI1, HK2, RPTOR, PSTPIP1, CAPZB, RAC2, PHG…	432	3315	18224	1.31073	0.570849	0.14083	0.139685
GOTERM_CC_DIRECT	GO:0016020~membrane	72	13.0672	0.00388645	PYGB, PCDHGB4, NCF4, ITGB2, SIRPG, LPCAT1, SLC2A1, CD3G, LSP1, MED16, HK2, FYCO1, LGALS3, PSTPIP1, CAPZB, STK16, ANXA6, DAG1, RAC2, JAK3, IL6R, TMOD1, GBP5, NUP210, PCDHGA3, PDPK1, ANXA3, ELOVL5, TSC1, KCNAB2, GAK, SLC7A5, SPINT1, IRF4, PTGES, IGSF8, SPTBN5, SEMA7A, SELPLG, AKNA, TUBGCP2, CHRNA4, ITPR1, ITPR3, CORO1A, PRKCZ, LRP8, HELZ2, FUT7, POLD1, GRK6, NPHP4, CD58, NKTR, ABCA2, MYH7B, CD74, S…	432	2200	18224	1.38061	0.762335	0.204871	0.203206
GOTERM_CC_DIRECT	GO:0042105~alpha-beta T cell receptor complex	3	0.544465	0.00532245	CD3G, CD3E, CD3D	432	5	18224	25.3111	0.860436	0.245498	0.243502
GOTERM_CC_DIRECT	GO:0005768~endosome	13	2.35935	0.00748635	NTRK1, ABCA2, PLEKHF1, UNC93B1, PTPRN, RFTN1, SLA, PRKCZ, LEPROTL1, RAPGEF1, TLR9, CTSE, RAB11FIP4	432	225	18224	2.43737	0.937517	0.30694	0.304445
GOTERM_CC_DIRECT	GO:0005856~cytoskeleton	17	3.0853	0.0156875	TWF2, TSC1, KCNAB2, NOD2, EVPL, DEF6, PSTPIP1, CAPZB, UBXN11, DGKQ, ZC3H12A, DAG1, COTL1, PTK2B, NPHP4, EPPK1, JAK3	432	371	18224	1.93301	0.997075	0.578869	0.574163
GOTERM_CC_DIRECT	GO:0002102~podosome	4	0.725953	0.0183902	BIN2, SH3PXD2A, SH3PXD2B, ADAM8	432	24	18224	7.03086	0.99894	0.616908	0.611892
GOTERM_CC_DIRECT	GO:0005581~collagen trimer	7	1.27042	0.0219176	COL1A1, SCARA3, COL5A1, COL8A2, COL20A1, COL6A3, C1QTNF3-AMACR	432	92	18224	3.20974	0.999719	0.62863	0.623519
GOTERM_CC_DIRECT	GO:0044224~juxtaparanode region of axon	3	0.544465	0.0221469	KCNA2, KCNAB2, SIRT2	432	10	18224	12.6556	0.999742	0.62863	0.623519
GOTERM_CC_DIRECT	GO:0008305~integrin complex	4	0.725953	0.0252327	ITGB4, ITGB2, ITGAE, ITGA9	432	27	18224	6.24966	0.99992	0.628678	0.623567
GOTERM_CC_DIRECT	GO:0043679~axon terminus	5	0.907441	0.0264924	SEPT6, PTPRN, KCNA2, KCNAB2, TULP1	432	48	18224	4.39429	0.99995	0.628678	0.623567
GOTERM_CC_DIRECT	GO:0005815~microtubule organizing center	9	1.63339	0.0292519	CAMK2B, DIAPH1, ABCA2, TUBGCP2, NEK6, CEP250, FGFR1OP, PRKCZ, RAB11FIP4	432	153	18224	2.48148	0.999983	0.628678	0.623567
GOTERM_CC_DIRECT	GO:0009897~external side of plasma membrane	11	1.99637	0.0306166	CD2, IGLL5, CD74, SEMA7A, TNFRSF13B, CHRNA4, CD5, CXCR5, ITGAE, PDCD1, CD3E	432	213	18224	2.17858	0.99999	0.628678	0.623567
GOTERM_CC_DIRECT	GO:0043235~receptor complex	8	1.45191	0.0313744	NTRK1, PIGR, RXRA, ITGB4, VDR, ITGB2, ITPR3, LRP8	432	127	18224	2.65733	0.999992	0.628678	0.623567
GOTERM_CC_DIRECT	GO:0042995~cell projection	6	1.08893	0.032371	PPP1R16B, BIN2, SH3PXD2A, PDPK1, SH3PXD2B, TULP1	432	75	18224	3.37481	0.999995	0.628678	0.623567
GOTERM_CC_DIRECT	GO:0048471~perinuclear region of cytoplasm	23	4.17423	0.0396995	PPP1R16B, PLEKHF1, SRC, GALNT2, TWF2, LMTK2, MYO9B, TSC1, PRKCZ, SIRT2, DEF6, GAK, PSTPIP1, RAB40B, SPATA32, STK16, ANXA6, PTK2B, FGFR1OP, CEP250, TPPP, RAB11FIP4, PTGES	432	621	18224	1.56241	1	0.732456	0.726501
GOTERM_CC_DIRECT	GO:0005764~lysosome	11	1.99637	0.0430402	RPTOR, FYCO1, ABCA2, SFTPB, IL4I1, PLEKHF1, UNC93B1, SRC, TLR9, LAPTM5, RAB27A	432	226	18224	2.05326	1	0.756278	0.750129
GOTERM_CC_DIRECT	GO:0035692~macrophage migration inhibitory factor receptor complex	2	0.362976	0.0467422	CD74, CD44	432	2	18224	42.1852	1	0.783994	0.77762
Category	Term	Count	%	PValue	Genes	List Total	Pop Hits	Pop Total	Fold Enrichment	Bonferroni	Benjamini	FDR
GOTERM_MF_DIRECT	GO:0005509~calcium ion binding	43	7.80399	1.43502e-07	PCDHGB7, PCDHGB6, PCDHGB5, PCDHGB4, PCDHGB3, PCDHGB2, LPCAT1, LTBP4, ITPR1, ITPR3, C2CD4C, LRP8, SPOCK2, DAG1, ANXA6, PRSS2, RAB11FIP4, PCDHGA8, PCDHGA7, PCDHGA6, PCDHGA5, PCDHGA4, PCDHGC5, PCDHGA3, ANXA3, PCDHGC4, PLA2G4B, PCDHGA2, PCDHGC3, PCDHGA1, RUNX1, PCDHGA9, PCDHGA10, PCDHGA11, PCDHGA12, BMP1, C2CD4D, JMJD7-PLA2G4B, PCDHGB1, MATN1, S100P, ADAM8, PLCD1	413	717	16881	2.45131	8.59538e-05	8.59575e-05	8.59575e-05
GOTERM_MF_DIRECT	GO:0005515~protein binding	255	46.2795	4.36773e-05	TRAF3IP3, GFI1, ZFYVE28, LGALS3, RASSF5, ZC3H12A, DAG1, DIP2A, UBASH3A, SMCO4, PRSS2, TMEM8B, NUP214, GBP5, ST6GAL1, SECISBP2, JMJD7, RUNX3, RUNX1, INPP4A, BIN2, SPATA13, RIN3, TRIB1, IGSF8, SH2D2A, TWF2, XPC, PRKCZ, HELZ2, C5, MICAL1, PLCG2, CEP72, KCNN4, NTSR1, RAB11FIP4, MYH7B, SURF1, APOBEC3G, BCL11B, IQSEC1, APOBEC3H, STARD10, SURF4, RAB27A, GNG12, GADD45G, UBAC2, COL1A1, MC1R, ID2, CEP85, G…	413	8785	16881	1.18644	0.025824	0.0130814	0.0130814
GOTERM_MF_DIRECT	GO:0003779~actin binding	18	3.26679	0.000502468	TMOD1, CAMK2B, MYH7B, SPTBN5, MYBPC2, MICAL2, MYO9B, LSP1, NOD2, CORO1A, DIAPH1, CAPZB, SPATA32, MICAL1, DAG1, COTL1, VILL, MYO1G	413	278	16881	2.64652	0.259962	0.100326	0.100326
GOTERM_MF_DIRECT	GO:0032266~phosphatidylinositol-3-phosphate binding	6	1.08893	0.000988231	ZFYVE28, PLEKHF1, NCF4, SH3PXD2B, SNX20, TECPR1	413	32	16881	7.66389	0.446915	0.147988	0.147988
GOTERM_MF_DIRECT	GO:0043621~protein self-association	6	1.08893	0.00509082	SPTBN5, ATXN1, TMEM43, CCDC88C, SLC2A1, ADAM8	413	46	16881	5.3314	0.95298	0.609881	0.609881
GOTERM_MF_DIRECT	GO:0019894~kinesin binding	5	0.907441	0.0100716	SPTBN5, NEK6, NUP62, KCNA2, LRP8	413	35	16881	5.83916	0.997674	1	1
GOTERM_MF_DIRECT	GO:0005544~calcium-dependent phospholipid binding	6	1.08893	0.0134293	C2CD4D, ANXA3, JMJD7-PLA2G4B, PLA2G4B, ANXA6, C2CD4C	413	58	16881	4.22835	0.999696	1	1
GOTERM_MF_DIRECT	GO:0048020~CCR chemokine receptor binding	4	0.725953	0.0177898	CCL3L1, CCL4L1, CCL4L2, CCL3L3	413	23	16881	7.10854	0.999979	1	1
GOTERM_MF_DIRECT	GO:0047498~calcium-dependent phospholipase A2 activity	3	0.544465	0.019096	PLA2G4F, JMJD7-PLA2G4B, PLA2G4B	413	9	16881	13.6247	0.99999	1	1
GOTERM_MF_DIRECT	GO:0004622~lysophospholipase activity	4	0.725953	0.0222924	ABHD12, PLA2G4F, JMJD7-PLA2G4B, PLA2G4B	413	25	16881	6.53985	0.999999	1	1
GOTERM_MF_DIRECT	GO:0016176~superoxide-generating NADPH oxidase activator activity	3	0.544465	0.0234889	SH3PXD2A, NCF4, SH3PXD2B	413	10	16881	12.2622	0.999999	1	1
GOTERM_MF_DIRECT	GO:0004715~non-membrane spanning protein tyrosine kinase activity	5	0.907441	0.0254876	ZAP70, SRC, STK16, PTK2B, JAK3	413	46	16881	4.44284	1	1	1
GOTERM_MF_DIRECT	GO:0008970~phosphatidylcholine 1-acylhydrolase activity	3	0.544465	0.0282514	PLA2G4F, JMJD7-PLA2G4B, PLA2G4B	413	11	16881	11.1475	1	1	1
GOTERM_MF_DIRECT	GO:0015278~calcium-release channel activity	3	0.544465	0.0282514	RASA3, ITPR1, ITPR3	413	11	16881	11.1475	1	1	1
GOTERM_MF_DIRECT	GO:0008009~chemokine activity	5	0.907441	0.0312771	C5, CCL3L1, CCL4L1, CCL4L2, CCL3L3	413	49	16881	4.17083	1	1	1
GOTERM_MF_DIRECT	GO:0042169~SH2 domain binding	4	0.725953	0.032982	SRC, SH3PXD2B, NUP62, DAG1	413	29	16881	5.63781	1	1	1
GOTERM_MF_DIRECT	GO:0000975~regulatory region DNA binding	3	0.544465	0.0333628	IRF4, IRF5, RUNX1	413	12	16881	10.2185	1	1	1
GOTERM_MF_DIRECT	GO:0016709~oxidoreductase activity, acting on paired donors, with incorporation or reduction of molecular oxygen, NAD(P)H as one donor, and incorporation of one atom of oxygen	3	0.544465	0.0388033	CYP11A1, MICAL1, MICAL2	413	13	16881	9.43248	1	1	1
GOTERM_MF_DIRECT	GO:0004623~phospholipase A2 activity	4	0.725953	0.0391599	PLA2G4F, RARRES3, JMJD7-PLA2G4B, PLA2G4B	413	31	16881	5.27408	1	1	1
GOTERM_MF_DIRECT	GO:0004872~receptor activity	11	1.99637	0.0407213	CD2, EPHB6, TNFRSF13B, SEMA4D, CD5, ITGB4, IL10RA, CD180, ITGB2, CSF2RB, MED16	413	217	16881	2.07196	1	1	1
GOTERM_MF_DIRECT	GO:0032794~GTPase activating protein binding	3	0.544465	0.0445539	FMNL1, TSC1, PLCD1	413	14	16881	8.75873	1	1	1
GOTERM_MF_DIRECT	GO:0030544~Hsp70 protein binding	4	0.725953	0.0458809	ERN1, DNAJB2, NUP62, NOD2	413	33	16881	4.95444	1	1	1
GOTERM_MF_DIRECT	GO:0005070~SH3/SH2 adaptor activity	5	0.907441	0.0475623	HSH2D, SRC, SH2D2A, SLA, GRAP	413	56	16881	3.64947	1	1	1
BTN-SE related genes pathway analysis
Category	Term	Count	%	PValue	Genes	List Total	Pop Hits	Pop Total	Fold Enrichment	Bonferroni	Benjamini	FDR
KEGG_PATHWAY	hsa05200:Pathways in cancer	21	3.8674	0.000314204	TCF7L2, TCF7L1, FZD4, EPAS1, LAMA4, PTEN, PDGFB, PDGFA, CBLC, PIK3R3, CBL, FGF1, ETS1, PML, RASSF1, COL4A2, COL4A1, KIT, PLCG2, F2RL3, RUNX1T1	151	393	6879	2.43431	0.0576645	0.029863	0.029231
KEGG_PATHWAY	hsa05206:MicroRNAs in cancer	17	3.13076	0.000466161	PRKCE, NOTCH4, PTEN, PDGFB, PDGFA, MIRLET7A3, CDC25A, MIRLET7B, MIR326, MIR126, MIR345, RASSF1, MARCKS, ZEB1, PLCG2, MIR195, SPRY2	151	286	6879	2.70789	0.0843536	0.029863	0.029231
KEGG_PATHWAY	hsa04151:PI3K-Akt signaling pathway	19	3.49908	0.000475537	ANGPT2, VWF, NOS3, LAMA4, FLT4, INSR, ITGA1, PTEN, PDGFB, PDGFA, TSC2, PIK3R3, FGF1, YWHAZ, COL4A2, COL4A1, KIT, PKN1, EIF4B	151	345	6879	2.5089	0.0859754	0.029863	0.029231
KEGG_PATHWAY	hsa04015:Rap1 signaling pathway	14	2.57827	0.000632021	MAGI1, ANGPT2, FLT4, INSR, CTNND1, PDGFB, PDGFA, PIK3R3, ARAP3, FGF1, ID1, KIT, RAPGEF2, F2RL3	151	210	6879	3.03709	0.112627	0.029863	0.029231
KEGG_PATHWAY	hsa04390:Hippo signaling pathway	11	2.02578	0.0016292	WWTR1, TCF7L2, RASSF1, TCF7L1, FZD4, ID2, ID1, SERPINE1, NF2, FGF1, YWHAZ	151	151	6879	3.31867	0.265209	0.0615836	0.0602802
KEGG_PATHWAY	hsa04510:Focal adhesion	12	2.20994	0.00520608	VAV3, COL4A2, VWF, COL4A1, FLT4, LAMA4, ITGA1, PTEN, PDGFB, PDGFA, PIK3R3, PARVB	151	206	6879	2.65376	0.627128	0.163992	0.160521
KEGG_PATHWAY	hsa05221:Acute myeloid leukemia	6	1.10497	0.00720517	TCF7L2, TCF7L1, KIT, PIK3R3, PML, RUNX1T1	151	56	6879	4.88103	0.745055	0.19454	0.190422
KEGG_PATHWAY	hsa04931:Insulin resistance	8	1.4733	0.00906289	NOS3, INSR, PRKCE, PTEN, PIK3R3, NR1H3, ACACB, PRKAB1	151	108	6879	3.37454	0.821058	0.214111	0.209579
KEGG_PATHWAY	hsa04066:HIF-1 signaling pathway	7	1.28913	0.0180624	ANGPT2, NOS3, INSR, NPPA, SERPINE1, PLCG2, PIK3R3	151	96	6879	3.32181	0.968096	0.375214	0.367273
KEGG_PATHWAY	hsa04930:Type II diabetes mellitus	5	0.92081	0.020108	SOCS2, INSR, PRKCE, PIK3R3, CACNA1C	151	48	6879	4.74545	0.978488	0.375214	0.367273
KEGG_PATHWAY	hsa04022:cGMP-PKG signaling pathway	9	1.65746	0.0218379	MEF2A, NPPB, NOS3, INSR, PRKCE, PDE2A, CACNA1C, ADRA2B, GTF2I	151	158	6879	2.59498	0.984595	0.375214	0.367273
KEGG_PATHWAY	hsa04014:Ras signaling pathway	11	2.02578	0.0255539	RASSF1, ANGPT2, FLT4, INSR, KIT, PDGFB, PLCG2, PDGFA, PIK3R3, FGF1, ETS1	151	226	6879	2.21734	0.992497	0.402474	0.393956
KEGG_PATHWAY	hsa05202:Transcriptional misregulation in cancer	9	1.65746	0.0292102	HHEX, CDKN2C, SIN3A, ID2, LMO2, PDGFA, FLI1, PML, RUNX1T1	151	167	6879	2.45513	0.996313	0.416006	0.407202
KEGG_PATHWAY	hsa04910:Insulin signaling pathway	8	1.4733	0.0308153	SOCS2, INSR, TSC2, PIK3R3, CBLC, CBL, ACACB, PRKAB1	151	138	6879	2.64094	0.997303	0.416006	0.407202
KEGG_PATHWAY	hsa04666:Fc gamma R-mediated phagocytosis	6	1.10497	0.0359728	VAV3, MARCKS, PRKCE, PLCG2, PIK3R3, ASAP1	151	84	6879	3.25402	0.999016	0.453258	0.443665
KEGG_PATHWAY	hsa05215:Prostate cancer	6	1.10497	0.0426401	TCF7L2, TCF7L1, PTEN, PDGFB, PDGFA, PIK3R3	151	88	6879	3.10611	0.999735	0.503686	0.493026
KEGG_PATHWAY	hsa05032:Morphine addiction	6	1.10497	0.048099	PDE10A, PDE2A, ARRB1, PDE7B, PDE8B, PDE8A	151	91	6879	3.00371	0.99991	0.534748	0.52343
Category	Term	Count	%	PValue	Genes	List Total	Pop Hits	Pop Total	Fold Enrichment	Bonferroni	Benjamini	FDR
GOTERM_BP_DIRECT	GO:0001525~angiogenesis	25	4.60405	2.65451e-10	ACVRL1, COL18A1, NRP1, ROBO4, RAMP2, PLXND1, EPAS1, SERPINE1, PTEN, PDGFA, FGF1, APOLD1, SOX18, EPHB4, VAV3, BCAS3, EGFL7, ANGPT2, NOS3, MCAM, ARHGAP24, RHOB, COL4A2, TAL1, ID1	381	223	16792	4.94097	5.46829e-07	5.4683e-07	5.42051e-07
GOTERM_BP_DIRECT	GO:0045944~positive regulation of transcription from RNA polymerase II promoter	48	8.83978	9.1713e-07	ACVRL1, NFAT5, FOXC1, EPAS1, SERPINE1, ARRB1, GATA2, FGF1, NR3C1, ETS1, YY1, HHEX, SERTAD1, SOX18, SIN3A, HYAL2, NKX2-1, HES1, MKL2, MEF2A, ZNF462, WWTR1, TCF7L2, BCAS3, FOXF1, LMO2, EBF1, EBF2, NR1H3, EBF3, FLI1, PAX2, PML, HIPK2, FOSL1, PRPF6, ZEB1, NR6A1, TAL1, NFIB, SP3, PAX9, TCEA2, ID4, CD28, MAML3, SP7, ENG	381	981	16792	2.1565	0.0018875	0.000944644	0.00093639
GOTERM_BP_DIRECT	GO:0016525~negative regulation of angiogenesis	10	1.84162	9.95959e-06	NPPB, FOXC1, HHEX, SPARC, ANGPT2, COL4A2, PTPRM, GPR4, PML, GTF2I	381	62	16792	7.10863	0.0203078	0.00592196	0.00587021
GOTERM_BP_DIRECT	GO:0045766~positive regulation of angiogenesis	13	2.39411	1.14989e-05	ACVRL1, RAMP2, ANGPT2, NOS3, SERPINE1, GATA2, FGF1, ETS1, HIPK2, RHOB, HYAL1, SASH1, ENG	381	115	16792	4.98222	0.0234096	0.00592196	0.00587021
GOTERM_BP_DIRECT	GO:0010595~positive regulation of endothelial cell migration	8	1.4733	7.19297e-05	BCAS3, NRP1, SPARC, FLT4, FGF1, ETS1, SASH1, RHOB	381	46	16792	7.66495	0.137725	0.0242569	0.024045
GOTERM_BP_DIRECT	GO:0007507~heart development	15	2.76243	7.46428e-05	MEF2A, FOXC1, RAMP2, SPARC, FOXF1, PTEN, PDGFB, TSC2, CACNA1C, GATA2, ADAP2, ID1, ALPK3, DNAI1, CDKL1	381	183	16792	3.61258	0.142531	0.0242569	0.024045
GOTERM_BP_DIRECT	GO:0043547~positive regulation of GTPase activity	29	5.3407	9.30576e-05	DOCK6, PDGFB, PDGFA, ARHGAP17, ARRB1, ASAP1, FGF1, ARHGAP12, ADAP2, MCF2L, SPTBN1, VAV3, BCAS3, STARD13, STARD8, DENND2A, IQSEC3, SH2D3C, TSC2, ARAP3, GAPVD1, ARHGAP24, ARHGAP31, ST5, DLC1, CDC42EP4, KIT, MADD, RAPGEF2	381	565	16792	2.26218	0.174452	0.0242569	0.024045
GOTERM_BP_DIRECT	GO:0000122~negative regulation of transcription from RNA polymerase II promoter	34	6.26151	9.97954e-05	TSHZ1, MEPCE, NRARP, GATA2, YY1, HHEX, SIN3B, SOX18, SIN3A, NKX2-1, HES1, MEF2A, WWTR1, TCF7L2, SKOR1, FOXF1, PDE2A, NR1H3, ZHX1, TBX3, HIC1, HIPK2, TBX2, ZEB1, NR6A1, TAL1, NFIB, ID2, BCL6B, ID1, SP3, ID4, RCOR3, ENG	381	720	16792	2.08125	0.185832	0.0242569	0.024045
GOTERM_BP_DIRECT	GO:0008285~negative regulation of cell proliferation	23	4.23573	0.000105977	ACVRL1, COL18A1, CDKN2C, NOS3, TESC, ITGA1, PTEN, TSC2, ETS1, PML, FOSL1, ZEB1, DLC1, CD9, SPRY2, RAPGEF2, IGFBP7, SPRY1, NF2, ARID2, CNOT8, TP53I11, TNS2	381	396	16792	2.55982	0.196135	0.0242569	0.024045
GOTERM_BP_DIRECT	GO:0001568~blood vessel development	7	1.28913	0.000193126	TCF7L2, EGFL7, FOXF1, LAMA4, GJA4, RAPGEF2, TBX3	381	38	16792	8.1188	0.328256	0.039784	0.0394364
GOTERM_BP_DIRECT	GO:0051056~regulation of small GTPase mediated signal transduction	12	2.20994	0.000235974	VAV3, STARD13, ARHGAP31, STARD8, DLC1, MCF2L, TSC2, ARAP3, ARHGAP17, ARHGAP24, RHOB, ARHGAP12	381	134	16792	3.94688	0.385018	0.0411507	0.0407911
GOTERM_BP_DIRECT	GO:0001570~vasculogenesis	8	1.4733	0.000256737	RAMP2, EGFL7, HHEX, FZD4, FOXF1, SOX18, QKI, ENG	381	56	16792	6.29621	0.410774	0.0411507	0.0407911
GOTERM_BP_DIRECT	GO:0030168~platelet activation	11	2.02578	0.000283024	VAV3, VWF, LCK, PRKCE, PLCG2, CD9, ARRB1, ADRA2B, YWHAZ, RHOB, F2RL3	381	115	16792	4.21573	0.441841	0.0411507	0.0407911
GOTERM_BP_DIRECT	GO:0006198~cAMP catabolic process	5	0.92081	0.000289118	PDE10A, PDE2A, PDE7B, PDE8B, PDE8A	381	15	16792	14.6912	0.448807	0.0411507	0.0407911
GOTERM_BP_DIRECT	GO:0030336~negative regulation of cell migration	10	1.84162	0.000299641	ACVRL1, DLC1, SERPINE1, PTEN, NKX2-1, ARAP3, NF2, ARID2, RHOB, ENG	381	95	16792	4.63931	0.46063	0.0411507	0.0407911
GOTERM_BP_DIRECT	GO:0006351~transcription, DNA-templated	68	12.523	0.000332885	ZNF251, CTNND1, NR3C1, YY1, HHEX, SIN3B, SIN3A, ARID2, MKL2, MEF2A, BCAS3, EBF1, EBF2, EBF3, ARID1B, ZHX1, HIC1, PAX2, RFX8, ZEB1, COL4A2, TAL1, ZNF517, PAX9, ZNF710, EPAS1, CIPC, TSHZ1, GATA2, SERTAD3, ZNF827, SERTAD1, HLX, ELMSAN1, CCDC85B, NKX2-1, HES1, POLR2H, ZNF423, ZNF467, RUNX1T1, ZNF462, TCF7L2, SKOR1, TCF7L1, KDM4D, RBPMS, NR1H3, ZNF34, TBX3, PML, HIPK2, PNRC2, TBX2, KLF7, NR6A1, SP2, N…	381	1955	16792	1.53299	0.496342	0.0412086	0.0408485
GOTERM_BP_DIRECT	GO:0045599~negative regulation of fat cell differentiation	7	1.28913	0.000340071	WWTR1, SORT1, ZADH2, CCDC85B, ID4, GATA2, RUNX1T1	381	42	16792	7.34558	0.503745	0.0412086	0.0408485
GOTERM_BP_DIRECT	GO:0001569~patterning of blood vessels	6	1.10497	0.000369838	NRP1, PLXND1, COL4A1, NOTCH4, NRARP, ENG	381	28	16792	9.44432	0.533272	0.0423259	0.0419561
GOTERM_BP_DIRECT	GO:0030308~negative regulation of cell growth	11	2.02578	0.000426282	ACVRL1, NPPB, SERTAD3, CDKN2C, SERTAD1, HYAL1, CCDC85B, HYAL2, NPPA, APBB2, PML	381	121	16792	4.00668	0.584523	0.0462179	0.0458141
GOTERM_BP_DIRECT	GO:0045892~negative regulation of transcription, DNA-templated	25	4.60405	0.000449453	RAMP3, CIPC, PDGFB, HHEX, SOX18, SIN3A, BASP1, CCDC85B, NKX2-1, NELFB, HES1, ZNF423, RUNX1T1, TCF7L2, ZHX1, TBX3, PAX2, PML, TBX2, ZEB1, ID2, ID1, SP3, PAX9, ID4	381	499	16792	2.20809	0.603897	0.0462936	0.0458891
GOTERM_BP_DIRECT	GO:0030198~extracellular matrix organization	14	2.57827	0.000539667	COL18A1, SPARC, VWF, FOXF1, LAMA4, ITGA1, SERPINE1, PDGFB, PDGFA, OLFML2A, COL4A2, COL4A1, VWA1, APBB2	381	196	16792	3.14811	0.671104	0.0529388	0.0524762
GOTERM_BP_DIRECT	GO:0000132~establishment of mitotic spindle orientation	5	0.92081	0.00113858	NUMA1, HTT, SPRY2, SPRY1, MCPH1	381	21	16792	10.4937	0.904326	0.106613	0.105681
GOTERM_BP_DIRECT	GO:0048469~cell maturation	6	1.10497	0.00122321	EPAS1, SOX18, TUSC2, ID2, HES1, GATA2	381	36	16792	7.34558	0.919649	0.109557	0.1086
GOTERM_BP_DIRECT	GO:0030324~lung development	8	1.4733	0.00164546	SPARC, EPAS1, FOXF1, NOS3, SP3, NKX2-1, HES1, FGF1	381	76	16792	4.63931	0.966374	0.141235	0.140001
GOTERM_BP_DIRECT	GO:0007155~cell adhesion	22	4.05157	0.00186048	MAGI1, COL18A1, EGFL7, TINAGL1, VWF, MCAM, LAMA4, PRKCE, CTNND1, NEDD9, PARVB, RHOB, NUAK1, BCAM, ASTL, PODXL, CD9, SSPO, IGFBP7, HES1, EPHB4, ENG	381	459	16792	2.11245	0.978424	0.153303	0.151964
GOTERM_BP_DIRECT	GO:0030097~hemopoiesis	7	1.28913	0.00211655	TAL1, LCK, NOTCH4, KIT, PDGFB, GATA2, SH2B3	381	59	16792	5.22906	0.987282	0.159114	0.157724
GOTERM_BP_DIRECT	GO:0070374~positive regulation of ERK1 and ERK2 cascade	12	2.20994	0.00216713	NRP1, ST5, FLT4, PTEN, PRKCDBP, PDGFB, PDGFA, SPRY2, RAPGEF2, ARRB1, FGF1, PDE8A	381	175	16792	3.02218	0.988543	0.159114	0.157724
GOTERM_BP_DIRECT	GO:0048596~embryonic camera-type eye morphogenesis	4	0.736648	0.00217278	ZEB1, SP3, HIPK2, TBX2	381	12	16792	14.6912	0.988676	0.159114	0.157724
GOTERM_BP_DIRECT	GO:0008284~positive regulation of cell proliferation	22	4.05157	0.00223996	COL18A1, WWTR1, VIPR1, FLT4, INSR, PTEN, PDGFB, PDGFA, FGF1, ETS1, TBX3, HIPK2, TBX2, FOSL1, SERTAD1, HLX, KIT, ID4, HES1, CNOT8, MARK4, TNS3	381	466	16792	2.08072	0.990142	0.159114	0.157724
GOTERM_BP_DIRECT	GO:0035025~positive regulation of Rho protein signal transduction	5	0.92081	0.00260158	GPR17, MCF2L, ARRB1, GPR4, F2RL3	381	26	16792	8.47567	0.995328	0.178642	0.177081
GOTERM_BP_DIRECT	GO:0030578~PML body organization	3	0.552486	0.00297353	ETS1, PML, HIPK2	381	4	16792	33.0551	0.997833	0.197596	0.195869
GOTERM_BP_DIRECT	GO:0045746~negative regulation of Notch signaling pathway	5	0.92081	0.00391859	EGFL7, C8ORF4, NRARP, GATA2, PEAR1	381	29	16792	7.59888	0.999693	0.244615	0.242477
GOTERM_BP_DIRECT	GO:0048008~platelet-derived growth factor receptor signaling pathway	5	0.92081	0.00391859	NRP1, ZFAND5, PTEN, PDGFB, PDGFA	381	29	16792	7.59888	0.999693	0.244615	0.242477
GOTERM_BP_DIRECT	GO:0035050~embryonic heart tube development	4	0.736648	0.00427292	FOXC1, HHEX, SOX18, TBX2	381	15	16792	11.7529	0.999852	0.258888	0.256626
GOTERM_BP_DIRECT	GO:0007219~Notch signaling pathway	9	1.65746	0.00462067	FOXC1, HHEX, GMDS, NOTCH4, NRARP, HES1, MAML3, ZNF423, TBX2	381	115	16792	3.44923	0.999928	0.27196	0.269583
GOTERM_BP_DIRECT	GO:0045602~negative regulation of endothelial cell differentiation	3	0.552486	0.00488177	ACVRL1, NOTCH4, ID1	381	5	16792	26.4441	0.999958	0.279346	0.276905
GOTERM_BP_DIRECT	GO:0051895~negative regulation of focal adhesion assembly	4	0.736648	0.00517159	ACVRL1, BCAS3, DLC1, PTEN	381	16	16792	11.0184	0.999977	0.280355	0.277905
GOTERM_BP_DIRECT	GO:0061028~establishment of endothelial barrier	4	0.736648	0.00517159	MARVELD2, SOX18, PDE2A, RAPGEF2	381	16	16792	11.0184	0.999977	0.280355	0.277905
GOTERM_BP_DIRECT	GO:0006357~regulation of transcription from RNA polymerase II promoter	20	3.68324	0.00575514	TCF7L2, TCF7L1, TSHZ1, FLI1, TBX3, YY1, FOSL1, KLF7, RFX8, ZEB1, SP2, ELMSAN1, TAL1, KLF9, TCEA2, ID4, PKN1, ZNF710, SP7, GTF2I	381	441	16792	1.9988	0.999993	0.30399	0.301333
GOTERM_BP_DIRECT	GO:0097084~vascular smooth muscle cell development	3	0.552486	0.00721337	RAMP2, HES1, ENG	381	6	16792	22.0367	1	0.357452	0.354328
GOTERM_BP_DIRECT	GO:0006469~negative regulation of protein kinase activity	8	1.4733	0.00721474	SOCS2, WWTR1, DEPTOR, TESC, TSC2, CHP1, PKN1, NF2	381	99	16792	3.56149	1	0.357452	0.354328
GOTERM_BP_DIRECT	GO:0001709~cell fate determination	4	0.736648	0.00728785	NOTCH4, EBF2, GATA2, PAX2	381	18	16792	9.79411	1	0.357452	0.354328
GOTERM_BP_DIRECT	GO:0042059~negative regulation of epidermal growth factor receptor signaling pathway	5	0.92081	0.00858631	ITGA1, CBLC, SPRY2, SPRY1, CBL	381	36	16792	6.12132	1	0.401995	0.398483
GOTERM_BP_DIRECT	GO:0043407~negative regulation of MAP kinase activity	5	0.92081	0.00858631	HYAL2, SPRY4, CBLC, SPRY2, SPRY1	381	36	16792	6.12132	1	0.401995	0.398483
GOTERM_BP_DIRECT	GO:0001892~embryonic placenta development	4	0.736648	0.00984739	EPAS1, SP3, PDGFB, GATA2	381	20	16792	8.8147	1	0.436031	0.432221
GOTERM_BP_DIRECT	GO:0007166~cell surface receptor signaling pathway	14	2.57827	0.00986394	MAGI1, VIPR1, CBLC, CBL, NPPB, TSPAN16, TSPAN15, TSPAN18, ADGRF5, MADD, CD28, CD9, TSPAN1, ADGRL2	381	274	16792	2.25193	1	0.436031	0.432221
GOTERM_BP_DIRECT	GO:0030219~megakaryocyte differentiation	3	0.552486	0.00994828	TAL1, TESC, SP3	381	7	16792	18.8886	1	0.436031	0.432221
GOTERM_BP_DIRECT	GO:0001701~in utero embryonic development	11	2.02578	0.0103411	FOSL1, ACVRL1, FOXC1, HHEX, GJB3, FOXF1, SIN3A, SOX18, NOS3, ZFAND5, TBX3	381	187	16792	2.59256	1	0.443807	0.439929
GOTERM_BP_DIRECT	GO:0031016~pancreas development	4	0.736648	0.0112989	TCF7L2, HHEX, FOXF1, HES1	381	21	16792	8.39495	1	0.465513	0.461446
GOTERM_BP_DIRECT	GO:0048844~artery morphogenesis	4	0.736648	0.0112989	NRP1, FOXC1, HES1, ENG	381	21	16792	8.39495	1	0.465513	0.461446
GOTERM_BP_DIRECT	GO:0032092~positive regulation of protein binding	6	1.10497	0.0122008	TCF7L2, PLXND1, AKTIP, RAPGEF2, ARRB1, HIPK2	381	61	16792	4.3351	1	0.492816	0.48851
GOTERM_BP_DIRECT	GO:0010544~negative regulation of platelet activation	3	0.552486	0.0130672	NOS3, PDGFB, PDGFA	381	8	16792	16.5276	1	0.51766	0.513137
GOTERM_BP_DIRECT	GO:0045893~positive regulation of transcription, DNA-templated	21	3.8674	0.013768	ACVRL1, FOXC1, FZD4, FOXF1, TESC, NOTCH4, INSR, PDGFB, NR1H3, ETS1, TBX3, PAX2, HIPK2, KLF7, SERTAD3, TAL1, SOX18, ID2, SP3, NKX2-1, ZNF423	381	515	16792	1.79717	1	0.530257	0.525623
GOTERM_BP_DIRECT	GO:0009611~response to wounding	6	1.10497	0.0138999	NRP1, HHEX, VWF, PDGFB, PDGFA, F2RL3	381	63	16792	4.19748	1	0.530257	0.525623
GOTERM_BP_DIRECT	GO:0007165~signal transduction	39	7.18232	0.0143424	ACVRL1, NFAT5, NRP1, SPARC, SLC44A2, EPAS1, NEDD9, PTPRM, ARHGAP17, ARRB1, FGF1, NR3C1, ARHGAP12, SHE, DPYSL2, GRB10, PDE8B, PDE8A, SH2B3, GTF2I, IL15RA, STARD13, ANGPT2, PRKCE, STARD8, PDE2A, ARAP3, GAPVD1, YWHAZ, PRKAB1, ARHGAP24, BCAM, ARHGAP31, PDE10A, DLC1, KIT, PKN1, PDE7B, F2RL3	381	1161	16792	1.4805	1	0.535353	0.530675
GOTERM_BP_DIRECT	GO:0090398~cellular senescence	4	0.736648	0.0145533	ID2, PML, TBX3, TBX2	381	23	16792	7.66495	1	0.535353	0.530675
GOTERM_BP_DIRECT	GO:0030155~regulation of cell adhesion	5	0.92081	0.0159047	NUAK1, FAF1, LAMA4, PML, ENG	381	43	16792	5.12482	1	0.564893	0.559957
GOTERM_BP_DIRECT	GO:0034260~negative regulation of GTPase activity	5	0.92081	0.0159047	BCAS3, SPRY2, ARRB1, SPRY1, CPEB2	381	43	16792	5.12482	1	0.564893	0.559957
GOTERM_BP_DIRECT	GO:0045648~positive regulation of erythrocyte differentiation	4	0.736648	0.0163586	TAL1, ID2, GATA2, ETS1	381	24	16792	7.34558	1	0.568539	0.563572
GOTERM_BP_DIRECT	GO:0001666~response to hypoxia	10	1.84162	0.0165594	ACVRL1, RAMP2, ANGPT2, EPAS1, NPPA, ETS1, CYGB, APOLD1, PML, ENG	381	172	16792	2.56241	1	0.568539	0.563572
GOTERM_BP_DIRECT	GO:0009887~organ morphogenesis	7	1.28913	0.0180546	COL18A1, NRP1, PAX9, PDGFA, GATA2, FLI1, TBX3	381	92	16792	3.35342	1	0.596781	0.591566
GOTERM_BP_DIRECT	GO:0007179~transforming growth factor beta receptor signaling pathway	7	1.28913	0.0180546	ACVRL1, ID1, PDGFB, CBL, PML, HIPK2, ENG	381	92	16792	3.35342	1	0.596781	0.591566
GOTERM_BP_DIRECT	GO:0002040~sprouting angiogenesis	4	0.736648	0.0182837	NRP1, RAMP2, FLT4, ENG	381	25	16792	7.05176	1	0.596781	0.591566
GOTERM_BP_DIRECT	GO:0071363~cellular response to growth factor stimulus	5	0.92081	0.0185408	SPARC, ANGPT2, INSR, PAX9, PDGFB	381	45	16792	4.89705	1	0.596781	0.591566
GOTERM_BP_DIRECT	GO:0001938~positive regulation of endothelial cell proliferation	6	1.10497	0.0199319	ACVRL1, NRP1, EGFL7, FLT4, PDGFB, NRARP	381	69	16792	3.83248	1	0.617476	0.61208
GOTERM_BP_DIRECT	GO:0003151~outflow tract morphogenesis	5	0.92081	0.0199543	PLXND1, SOX18, HES1, TBX3, TBX2	381	46	16792	4.7906	1	0.617476	0.61208
GOTERM_BP_DIRECT	GO:0032148~activation of protein kinase B activity	4	0.736648	0.0203292	INSR, PDGFB, FGF1, ADRA2B	381	26	16792	6.78054	1	0.617476	0.61208
GOTERM_BP_DIRECT	GO:0050880~regulation of blood vessel size	3	0.552486	0.0203827	FOXC1, NOS3, NPPA	381	10	16792	13.222	1	0.617476	0.61208
GOTERM_BP_DIRECT	GO:0006367~transcription initiation from RNA polymerase II promoter	9	1.65746	0.0224619	WWTR1, NR6A1, NOTCH4, NPPA, NR1H3, POLR2H, MAML3, NR3C1, GTF2I	381	152	16792	2.60961	1	0.670603	0.664743
GOTERM_BP_DIRECT	GO:0001886~endothelial cell morphogenesis	3	0.552486	0.0245439	COL18A1, NOTCH4, ID1	381	11	16792	12.02	1	0.683954	0.677978
GOTERM_BP_DIRECT	GO:2000178~negative regulation of neural precursor cell proliferation	3	0.552486	0.0245439	ID2, GATA2, LIMS2	381	11	16792	12.02	1	0.683954	0.677978
GOTERM_BP_DIRECT	GO:0001946~lymphangiogenesis	3	0.552486	0.0245439	ACVRL1, SOX18, FLT4	381	11	16792	12.02	1	0.683954	0.677978
GOTERM_BP_DIRECT	GO:0048715~negative regulation of oligodendrocyte differentiation	3	0.552486	0.0245439	ID2, ID4, HES1	381	11	16792	12.02	1	0.683954	0.677978
GOTERM_BP_DIRECT	GO:0030335~positive regulation of cell migration	10	1.84162	0.0245692	SPAG9, COL18A1, FOXF1, PODXL, MCAM, INSR, KIT, PDGFB, PDGFA, FGF1	381	184	16792	2.3953	1	0.683954	0.677978
GOTERM_BP_DIRECT	GO:0006366~transcription from RNA polymerase II promoter	20	3.68324	0.0249043	MEF2A, NFAT5, FOXC1, EPAS1, FOXF1, EBF1, EBF2, EBF3, ARRB1, GATA2, NR3C1, ETS1, FLI1, PAX2, FOSL1, NFIB, PAX9, NELFB, POLR2H, GTF2I	381	513	16792	1.71826	1	0.684039	0.678062
GOTERM_BP_DIRECT	GO:0001934~positive regulation of protein phosphorylation	8	1.4733	0.0254787	FBXO18, AKTIP, FLT4, INSR, ARRB1, WDFY2, PDE8A, ENG	381	127	16792	2.77628	1	0.690607	0.684572
GOTERM_BP_DIRECT	GO:0001889~liver development	6	1.10497	0.0260999	PTCD2, HLX, SLCO2B1, SP3, COBL, HES1	381	74	16792	3.57353	1	0.698256	0.692155
GOTERM_BP_DIRECT	GO:0043542~endothelial cell migration	4	0.736648	0.0271895	STARD13, PLXND1, NOS3, PTEN	381	29	16792	6.0791	1	0.708993	0.702797
GOTERM_BP_DIRECT	GO:0001937~negative regulation of endothelial cell proliferation	4	0.736648	0.0271895	ACVRL1, SPARC, PTPRM, ENG	381	29	16792	6.0791	1	0.708993	0.702797
GOTERM_BP_DIRECT	GO:0001779~natural killer cell differentiation	3	0.552486	0.0290181	TUSC2, ID2, SP3	381	12	16792	11.0184	1	0.728992	0.722622
GOTERM_BP_DIRECT	GO:0001944~vasculature development	3	0.552486	0.0290181	SOX18, FLT4, ZFAND5	381	12	16792	11.0184	1	0.728992	0.722622
GOTERM_BP_DIRECT	GO:0097067~cellular response to thyroid hormone stimulus	3	0.552486	0.0290181	LMO2, KIT, KLF9	381	12	16792	11.0184	1	0.728992	0.722622
GOTERM_BP_DIRECT	GO:0002576~platelet degranulation	7	1.28913	0.0295313	SPARC, VWF, SERPINE1, PDGFB, CD9, PDGFA, CTSW	381	103	16792	2.99529	1	0.732946	0.726541
GOTERM_BP_DIRECT	GO:0014066~regulation of phosphatidylinositol 3-kinase signaling	6	1.10497	0.0318254	LCK, KIT, PDGFB, CD28, PDGFA, FGF1	381	78	16792	3.39027	1	0.766324	0.759628
GOTERM_BP_DIRECT	GO:0030513~positive regulation of BMP signaling pathway	4	0.736648	0.0323642	ACVRL1, HES1, ZNF423, ENG	381	31	16792	5.6869	1	0.766324	0.759628
GOTERM_BP_DIRECT	GO:0030032~lamellipodium assembly	4	0.736648	0.0323642	VAV3, CYFIP1, KIT, PARVB	381	31	16792	5.6869	1	0.766324	0.759628
GOTERM_BP_DIRECT	GO:1990090~cellular response to nerve growth factor stimulus	4	0.736648	0.0323642	ID1, RAPGEF2, CBL, RPL8	381	31	16792	5.6869	1	0.766324	0.759628
GOTERM_BP_DIRECT	GO:0048015~phosphatidylinositol-mediated signaling	7	1.28913	0.0333363	LCK, KIT, PTEN, PDGFB, CD28, PDGFA, FGF1	381	106	16792	2.91051	1	0.780373	0.773554
GOTERM_BP_DIRECT	GO:0043069~negative regulation of programmed cell death	3	0.552486	0.0337891	KIT, PLCG2, PAX2	381	13	16792	10.1708	1	0.782086	0.775252
GOTERM_BP_DIRECT	GO:0000187~activation of MAPK activity	7	1.28913	0.0346719	INSR, MADD, KIT, ITGA1, ARRB1, FGF1, ADRA2B	381	107	16792	2.88331	1	0.786611	0.779738
GOTERM_BP_DIRECT	GO:0001974~blood vessel remodeling	4	0.736648	0.0351302	ACVRL1, FOXC1, EPAS1, NOS3	381	32	16792	5.50919	1	0.786611	0.779738
GOTERM_BP_DIRECT	GO:0046677~response to antibiotic	4	0.736648	0.0351302	HYAL1, HYAL2, ID1, ETS1	381	32	16792	5.50919	1	0.786611	0.779738
GOTERM_BP_DIRECT	GO:0010629~negative regulation of gene expression	8	1.4733	0.0363441	YY1, ACVRL1, ID2, STC2, PDGFB, CD28, ACACB, ENG	381	137	16792	2.57363	1	0.800318	0.793325
GOTERM_BP_DIRECT	GO:0043410~positive regulation of MAPK cascade	6	1.10497	0.0365967	FLT4, INSR, PRKCE, KIT, PDGFB, PDGFA	381	81	16792	3.2647	1	0.800318	0.793325
GOTERM_BP_DIRECT	GO:0010628~positive regulation of gene expression	12	2.20994	0.0369079	RAMP2, TESC, ID2, ID1, KIT, PDGFB, NKX2-1, CD28, SPRY2, PRKAB1, QKI, ENG	381	262	16792	2.01863	1	0.800318	0.793325
GOTERM_BP_DIRECT	GO:0008543~fibroblast growth factor receptor signaling pathway	6	1.10497	0.0382795	FIBP, NDST1, SPRED2, POLR2H, CBL, FGF1	381	82	16792	3.22489	1	0.821415	0.814238
GOTERM_BP_DIRECT	GO:0048286~lung alveolus development	4	0.736648	0.0410154	FOXF1, FLT4, PDGFA, TNS3	381	34	16792	5.18512	1	0.838024	0.830701
GOTERM_BP_DIRECT	GO:0007050~cell cycle arrest	8	1.4733	0.0414331	KLLN, TCF7L2, RASSF1, CDKN2C, TSC2, APBB2, PRKAB1, PML	381	141	16792	2.50062	1	0.838024	0.830701
GOTERM_BP_DIRECT	GO:0070373~negative regulation of ERK1 and ERK2 cascade	5	0.92081	0.0421042	SPRY4, PTEN, SPRY2, ARRB1, SPRY1	381	58	16792	3.79944	1	0.838024	0.830701
GOTERM_BP_DIRECT	GO:0048565~digestive tract development	4	0.736648	0.0441323	FOXF1, KIT, COBL, GATA2	381	35	16792	5.03697	1	0.838024	0.830701
GOTERM_BP_DIRECT	GO:0051604~protein maturation	3	0.552486	0.0441595	TSPAN15, TSPAN14, TESC	381	15	16792	8.8147	1	0.838024	0.830701
GOTERM_BP_DIRECT	GO:0030214~hyaluronan catabolic process	3	0.552486	0.0441595	HYAL1, HYAL2, CHP1	381	15	16792	8.8147	1	0.838024	0.830701
GOTERM_BP_DIRECT	GO:0010512~negative regulation of phosphatidylinositol biosynthetic process	2	0.368324	0.0447489	PDGFB, PDGFA	381	2	16792	44.0735	1	0.838024	0.830701
GOTERM_BP_DIRECT	GO:0097107~postsynaptic density assembly	2	0.368324	0.0447489	PTEN, SHANK3	381	2	16792	44.0735	1	0.838024	0.830701
GOTERM_BP_DIRECT	GO:0001300~chronological cell aging	2	0.368324	0.0447489	SERPINE1, ENG	381	2	16792	44.0735	1	0.838024	0.830701
GOTERM_BP_DIRECT	GO:0006403~RNA localization	2	0.368324	0.0447489	YY1, PRPF6	381	2	16792	44.0735	1	0.838024	0.830701
GOTERM_BP_DIRECT	GO:0060689~cell differentiation involved in salivary gland development	2	0.368324	0.0447489	NFIB, CLCN2	381	2	16792	44.0735	1	0.838024	0.830701
GOTERM_BP_DIRECT	GO:0061614~pri-miRNA transcription from RNA polymerase II promoter	2	0.368324	0.0447489	FOSL1, ETS1	381	2	16792	44.0735	1	0.838024	0.830701
GOTERM_BP_DIRECT	GO:1905065~positive regulation of vascular smooth muscle cell differentiation	2	0.368324	0.0447489	KIT, ENG	381	2	16792	44.0735	1	0.838024	0.830701
GOTERM_BP_DIRECT	GO:1903445~protein transport from ciliary membrane to plasma membrane	2	0.368324	0.0447489	RILPL2, RILPL1	381	2	16792	44.0735	1	0.838024	0.830701
GOTERM_BP_DIRECT	GO:0009967~positive regulation of signal transduction	5	0.92081	0.0491724	VAV3, SOCS2, SHE, SH2D3C, SH2B3	381	61	16792	3.61258	1	0.890802	0.883018
GOTERM_BP_DIRECT	GO:0060216~definitive hemopoiesis	3	0.552486	0.0497292	TAL1, SP3, GATA2	381	16	16792	8.26378	1	0.890802	0.883018
GOTERM_BP_DIRECT	GO:0035162~embryonic hemopoiesis	3	0.552486	0.0497292	TAL1, KIT, SH2B3	381	16	16792	8.26378	1	0.890802	0.883018
GOTERM_BP_DIRECT	GO:0035855~megakaryocyte development	3	0.552486	0.0497292	TAL1, KIT, FLI1	381	16	16792	8.26378	1	0.890802	0.883018
GOTERM_BP_DIRECT	GO:0003203~endocardial cushion morphogenesis	3	0.552486	0.0497292	ACVRL1, ENG, TBX2	381	16	16792	8.26378	1	0.890802	0.883018
Category	Term	Count	%	PValue	Genes	List Total	Pop Hits	Pop Total	Fold Enrichment	Bonferroni	Benjamini	FDR
GOTERM_CC_DIRECT	GO:0005667~transcription factor complex	18	3.31492	1.13369e-06	MEF2A, WWTR1, SKOR1, TCF7L1, EPAS1, FOXF1, LMO2, GATA2, ETS1, TBX2, YY1, ZEB1, NR6A1, ELMSAN1, TAL1, SIN3A, NKX2-1, RCOR3	397	193	18224	4.28123	0.000378581	0.000378652	0.000376385
GOTERM_CC_DIRECT	GO:0005925~focal adhesion	22	4.05157	0.000139904	CYFIP1, NRP1, MCAM, STARD8, ITGA1, SPRY4, NEDD9, PARVB, RPL8, YWHAZ, ARHGAP24, RHOB, SLC9A3R2, ARHGAP31, MARCKS, DLC1, CD9, CHP1, TNS3, TNS2, LIMS2, ENG	397	391	18224	2.58285	0.045656	0.0223781	0.0222441
GOTERM_CC_DIRECT	GO:0030027~lamellipodium	13	2.39411	0.000201001	CYFIP1, PLXND1, TESC, CTNND1, DYSF, NEDD9, PTPRM, ARAP3, PARVB, ARHGAP31, PODXL, APBB2, NF2	397	160	18224	3.72972	0.0649366	0.0223781	0.0222441
GOTERM_CC_DIRECT	GO:0005634~nucleus	148	27.256	0.000821723	CTNND1, CBLC, NR3C1, ETS1, YY1, RASSF1, SOX18, BASP1, NPPA, CHP1, CPNE2, SNRNP35, PELO, GTF2I, MEF2A, RBFOX1, FBXO18, PRKCE, LMO2, C8ORF4, DYRK1A, EBF1, TSC2, EBF2, EBF3, PRKAB1, TLE6, CDC25A, C7ORF49, RFX8, PRPF6, ALPK3, ZNF710, MAML3, MAD1L1, CDKL1, EPAS1, TSHZ1, NOTCH4, GATA2, ACACB, SLC9A3R2, NUAK1, ZNF827, NTHL1, NKX2-1, H1FX, FAM192A, TNRC18, ZNF423, SPTBN1, SPECC1, WWTR1, AFAP1L1, FOXF1, M…	397	5415	18224	1.25463	0.2401	0.0686139	0.068203
GOTERM_CC_DIRECT	GO:0005829~cytosol	94	17.3112	0.00436939	DOCK6, CYFIP1, NRP1, NUMA1, C2CD2, FAF1, CTNND1, PTEN, ARRB1, FGF1, RPL8, KIF17, SMG6, SPRED2, RUSC2, DPYSL2, MCF2L, HYAL2, GRB10, CHP1, PDE8B, PDE8A, EPHB4, VAV3, AKTIP, STARD8, PRKCE, DENND2A, ARAP3, TSC2, GAPVD1, GPCPD1, PRKAB1, EML1, YWHAZ, CDC25A, RHOB, CIT, EEF1G, PSMA6, DOPEY2, RILPL2, RILPL1, LCK, MADD, RAPGEF2, MAD1L1, MGLL, EPAS1, HAAO, CIPC, NOTCH4, POMP, PIK3R3, HTT, ARHGAP17, ASAP1, …	397	3315	18224	1.30166	0.76836	0.275111	0.273464
GOTERM_CC_DIRECT	GO:0005737~cytoplasm	138	25.4144	0.00540194	SPARC, ZFAND5, CTNND1, NR3C1, RPL8, ETS1, YY1, RASSF1, BASP1, DPYSL2, GRB10, PLS3, CHP1, CPNE2, PELO, TNS3, GTF2I, MAGI1, MEF2A, RBFOX1, C17ORF49, PRKCE, C8ORF4, TSC2, HIC1, CDC25A, C7ORF49, KIAA1217, ASTL, MADD, MAD1L1, KANK4, CDKL1, EPAS1, PDGFB, ARHGAP17, CACNA1C, SOCS2, NUAK1, ATXN2, ADAP2, SEC14L1, PODXL, PRKCDBP, TNRC18, MAP4, KCNN3, MARK4, TSPAN1, SPTBN1, WWTR1, UVRAG, AFAP1L1, RBPMS, IQSE…	397	5222	18224	1.2131	0.836205	0.275111	0.273464
GOTERM_CC_DIRECT	GO:0043005~neuron projection	13	2.39411	0.00583157	CYFIP1, CPNE5, ITGA1, PTEN, SLC6A12, CYGB, FOSL1, RAPGEF2, NF2, MAP4, MARK4, CPEB2, SHANK3	397	237	18224	2.51796	0.858215	0.275111	0.273464
GOTERM_CC_DIRECT	GO:0043235~receptor complex	9	1.65746	0.00658949	NRP1, VIPR1, RAMP2, RAMP3, FLT4, INSR, NR1H3, GPRC5C, ENG	397	127	18224	3.25306	0.890099	0.275111	0.273464
GOTERM_CC_DIRECT	GO:0009986~cell surface	22	4.05157	0.0079346	ACVRL1, NRP1, RAMP2, PLVAP, SPARC, RAMP3, CD93, SORT1, FZD4, NOTCH4, HM13, ITGA1, PDGFB, PDGFA, TSPAN15, TSPAN14, HYAL2, ADGRF5, CA4, CD28, ADAMTS9, ENG	397	542	18224	1.86327	0.930103	0.294462	0.292699
GOTERM_CC_DIRECT	GO:0005886~plasma membrane	109	20.0737	0.0159956	VIPR1, SPARC, PLXND1, SERPINE1, CTNND1, CBLC, RASSF1, FCGRT, BASP1, SLCO2B1, GRB10, OXER1, CHP1, CPNE2, ARID2, EPHB4, TNS2, MAGI1, IL15RA, CD93, PRKCE, DIO1, SLC6A12, BCAM, SLC5A9, ASTL, MADD, SLCO2A1, NOTCH4, ARHGAP17, CACNA1C, SLC9A3R2, ADAP2, PODXL, CPAMD8, PLCG2, MAP4, KCNN3, TSPAN1, GPR17, AFAP1L1, FZD4, INSR, MCAM, PDE2A, PARVB, SP3, CD28, FXYD6, ESAM, NF2, SLC26A4, ITM2B, ACVRL1, NRP1, SLC…	397	4121	18224	1.21416	0.995418	0.523382	0.520248
GOTERM_CC_DIRECT	GO:0048471~perinuclear region of cytoplasm	23	4.23573	0.0174338	DOCK6, SPAG9, CYFIP1, PLVAP, SORT1, PRKCE, FAF1, PDE2A, PTPRM, COBL, TSC2, CBL, EML1, TPD52L2, ATXN2, MYO1B, STC2, HYAL2, NPPA, CA4, RAPGEF2, NF2, TSPAN1	397	621	18224	1.70016	0.997189	0.523382	0.520248
GOTERM_CC_DIRECT	GO:0005815~microtubule organizing center	9	1.65746	0.0188041	SPAG9, SPECC1, RASSF1, TACC1, MARK4, NR3C1, PAX2, MCPH1, RAB11B	397	153	18224	2.70025	0.998236	0.523382	0.520248
GOTERM_CC_DIRECT	GO:0043025~neuronal cell body	14	2.57827	0.0208102	ACVRL1, NRP1, SKOR1, NUMA1, SORT1, COBL, CYGB, CIT, DPYSL2, RAPGEF2, KCNN3, SRSF10, EIF4B, GTF2I	397	315	18224	2.04019	0.99911	0.534662	0.531461
GOTERM_CC_DIRECT	GO:0042995~cell projection	6	1.10497	0.0235969	MAGI1, ANGPT2, PODXL, PTEN, ARHGAP24, GTF2I	397	75	18224	3.67234	0.999656	0.562955	0.559584
GOTERM_CC_DIRECT	GO:0031012~extracellular matrix	13	2.39411	0.0288594	COL18A1, EGFL7, TINAGL1, CD93, VWF, LAMA4, SERPINE1, PDGFB, ADAMTS4, COL4A2, COL4A1, IGFBP7, ADAMTS9	397	296	18224	2.01607	0.999943	0.642603	0.638755
GOTERM_CC_DIRECT	GO:0031093~platelet alpha granule lumen	5	0.92081	0.0314147	SPARC, VWF, SERPINE1, PDGFB, PDGFA	397	55	18224	4.17312	0.999977	0.655781	0.651854
GOTERM_CC_DIRECT	GO:0001726~ruffle	6	1.10497	0.0463766	CYFIP1, PODXL, TESC, COBL, ARAP3, NF2	397	90	18224	3.06029	1	0.911165	0.905708
GOTERM_CC_DIRECT	GO:0005913~cell-cell adherens junction	13	2.39411	0.0499791	MKL2, CTNND1, PTPRM, ASAP1, CBL, GAPVD1, YWHAZ, RAB11B, SLC9A3R2, EEF1G, MYO1B, H1FX, SPTBN1	397	323	18224	1.84754	1	0.92739	0.921837
Category	Term	Count	%	PValue	Genes	List Total	Pop Hits	Pop Total	Fold Enrichment	Bonferroni	Benjamini	FDR
GOTERM_MF_DIRECT	GO:0005515~protein binding	236	43.4622	0.000200261	CYFIP1, VIPR1, SPARC, TRAF3IP2, SERPINE1, LGALSL, NDST1, RASSF1, RUSC2, DPYSL2, GJA4, CPNE2, PELO, TNS3, EPHB4, TNS2, MEF2A, FNBP4, IL15RA, ARSA, RBFOX1, PRKCE, MYO7B, C8ORF4, EBF1, SLC6A12, PRKAB1, EML1, C7ORF49, BCAM, KCTD15, EPAS1, PDGFB, PDGFA, PIK3R3, GATA2, NUAK1, SEC14L1, NTHL1, PLCG2, PRKCDBP, NKX2-1, FAM192A, MAP4, TSPAN1, SPTBN1, FIS1, WWTR1, STARD13, AFAP1L1, FZD4, INSR, PDE2A, PARVB, …	386	8785	16881	1.17485	0.104304	0.0546064	0.0540107
GOTERM_MF_DIRECT	GO:0008134~transcription factor binding	18	3.31492	0.000296022	BCAS3, TCF7L2, FOXC1, EPAS1, HTT, ARRB1, GATA2, ETS1, YWHAZ, PAX2, HHEX, ZEB1, ELMSAN1, HYAL1, ID1, APBB2, HES1, RCOR3	386	284	16881	2.77182	0.150269	0.0546064	0.0540107
GOTERM_MF_DIRECT	GO:0004115~3',5'-cyclic-AMP phosphodiesterase activity	5	0.92081	0.000297853	PDE10A, PDE2A, PDE7B, PDE8B, PDE8A	386	15	16881	14.5777	0.151125	0.0546064	0.0540107
GOTERM_MF_DIRECT	GO:0044212~transcription regulatory region DNA binding	14	2.57827	0.00124925	TCF7L2, TCF7L1, FOXC1, NR1H3, ARRB1, PAX2, YY1, HHEX, ELMSAN1, TAL1, SOX18, BASP1, NKX2-1, RCOR3	386	213	16881	2.87448	0.497177	0.149978	0.148342
GOTERM_MF_DIRECT	GO:0003677~DNA binding	58	10.6814	0.00136343	KLLN, ZNF251, ZFAND3, ZFAND5, NR3C1, ETS1, YY1, HHEX, ARID2, GTF2I, MEF2A, FBXO18, C17ORF49, EBF1, EBF2, EBF3, ARID1B, ZHX1, PAX2, RFX8, ZEB1, ZNF517, PAX9, ZNF710, FOXC1, EPAS1, TSHZ1, ZNF827, NTHL1, ELMSAN1, NKX2-1, H1FX, RNASEK-C17ORF49, HES1, POLR2H, ZNF423, ZNF467, RUNX1T1, ZNF462, TCF7L1, FOXF1, NR1H3, ZNF34, FLI1, TBX3, PML, HIPK2, TBX2, FOSL1, KLF7, EEPD1, NR6A1, SP2, NFIB, KLF9, TCEA2, S…	386	1674	16881	1.51525	0.527822	0.149978	0.148342
GOTERM_MF_DIRECT	GO:0004114~3',5'-cyclic-nucleotide phosphodiesterase activity	5	0.92081	0.00167272	PDE10A, PDE2A, PDE7B, PDE8B, PDE8A	386	23	16881	9.50721	0.601785	0.152505	0.150841
GOTERM_MF_DIRECT	GO:0005096~GTPase activator activity	16	2.94659	0.00194097	VAV3, STARD13, STARD8, TSC2, ARAP3, ARHGAP17, ASAP1, ARRB1, GAPVD1, ARHGAP24, ARHGAP12, ARHGAP31, ADAP2, DLC1, CDC42EP4, RAPGEF2	386	279	16881	2.50799	0.656501	0.152505	0.150841
GOTERM_MF_DIRECT	GO:0046332~SMAD binding	6	1.10497	0.00283878	YY1, MEF2A, ACVRL1, SKOR1, PML, HIPK2	386	43	16881	6.1023	0.790608	0.188342	0.186288
GOTERM_MF_DIRECT	GO:0001077~transcriptional activator activity, RNA polymerase II core promoter proximal region sequence-specific binding	14	2.57827	0.00308196	MEF2A, NFAT5, EPAS1, EBF1, EBF2, NR1H3, EBF3, GATA2, NR3C1, FLI1, FOSL1, NR6A1, SOX18, NFIB	386	236	16881	2.59434	0.816895	0.188342	0.186288
GOTERM_MF_DIRECT	GO:0003700~transcription factor activity, sequence-specific DNA binding	36	6.62983	0.00431347	NFAT5, FOXC1, ZNF251, EPAS1, GATA2, NR3C1, CBL, ETS1, YY1, SIN3A, ELMSAN1, NKX2-1, HES1, GTF2I, RUNX1T1, MEF2A, TCF7L2, TCF7L1, NR1H3, ZHX1, FLI1, TBX3, HIC1, TBX2, FOSL1, KLF7, RFX8, ZEB1, NR6A1, TAL1, NFIB, ID1, PAX9, KLF9, RCOR3, CNOT8	386	961	16881	1.63829	0.907222	0.237241	0.234653
GOTERM_MF_DIRECT	GO:0000981~RNA polymerase II transcription factor activity, sequence-specific DNA binding	11	2.02578	0.00594768	MEF2A, FOXC1, SP2, EPAS1, TAL1, NFIB, LMO2, SP3, ETS1, FLI1, GTF2I	386	171	16881	2.81324	0.962409	0.297384	0.29414
GOTERM_MF_DIRECT	GO:0005070~SH3/SH2 adaptor activity	6	1.10497	0.00885883	VAV3, SOCS2, SHE, SH2D3C, GRB10, CD28	386	56	16881	4.6857	0.992509	0.40603	0.4016
GOTERM_MF_DIRECT	GO:0046934~phosphatidylinositol-4,5-bisphosphate 3-kinase activity	6	1.10497	0.013441	LCK, KIT, PDGFB, CD28, PDGFA, FGF1	386	62	16881	4.23224	0.999414	0.535356	0.529516
GOTERM_MF_DIRECT	GO:0001078~transcriptional repressor activity, RNA polymerase II core promoter proximal region sequence-specific binding	8	1.4733	0.0136273	YY1, SKOR1, HHEX, TSHZ1, SP3, HES1, TBX3, TBX2	386	111	16881	3.15194	0.999472	0.535356	0.529516
GOTERM_MF_DIRECT	GO:0000978~RNA polymerase II core promoter proximal region sequence-specific DNA binding	16	2.94659	0.0166395	MEF2A, NFAT5, TCF7L2, SKOR1, EBF2, NR1H3, NR3C1, FLI1, TBX3, TBX2, FOSL1, HHEX, RFX8, NR6A1, SOX18, NFIB	386	355	16881	1.97107	0.999902	0.610115	0.603459
GOTERM_MF_DIRECT	GO:0017124~SH3 domain binding	8	1.4733	0.0192951	UVRAG, ARHGAP31, CBLC, ARHGAP17, CBL, SHANK3, QKI, CIT	386	119	16881	2.94004	0.999978	0.66327	0.656035
GOTERM_MF_DIRECT	GO:0001085~RNA polymerase II transcription factor binding	5	0.92081	0.0219822	MEF2A, TAL1, ID4, GATA2, TBX3	386	47	16881	4.65246	0.999995	0.711188	0.70343
GOTERM_MF_DIRECT	GO:0048407~platelet-derived growth factor binding	3	0.552486	0.0249034	COL4A1, PDGFB, PDGFA	386	11	16881	11.9272	0.999999	0.725165	0.717254
GOTERM_MF_DIRECT	GO:0035035~histone acetyltransferase binding	4	0.736648	0.025287	MEF2A, BCAS3, EPAS1, ETS1	386	28	16881	6.24759	0.999999	0.725165	0.717254
GOTERM_MF_DIRECT	GO:0019901~protein kinase binding	16	2.94659	0.0263696	MEF2A, ACVRL1, TCF7L2, CDKN2C, FAF1, CTNND1, PTEN, YWHAZ, PRKAB1, CDC25A, SPRED2, LCK, DPYSL2, CD28, SPRY2, SASH1	386	376	16881	1.86099	1	0.725165	0.717254
GOTERM_MF_DIRECT	GO:0015026~coreceptor activity	4	0.736648	0.0303147	NRP1, RAMP2, RAMP3, CD28	386	30	16881	5.83109	1	0.793956	0.785295
GOTERM_MF_DIRECT	GO:0046872~metal ion binding	60	11.0497	0.0406291	ACVRL1, COL18A1, NRP1, ZNF251, SMG6, YY1, RASSF1, PDE8B, ARID2, PELO, PDE8A, TNS3, TNS2, VAV3, PRKCE, ITGA1, EBF1, EBF2, ARAP3, EBF3, ZHX1, HIC1, CIT, ZEB1, ZNF517, PITPNM2, KIT, MPPED2, TUT1, NDUFS2, ZMYND10, WDFY2, ZNF710, EXD3, TSHZ1, ASAP1, CACNA1C, ACACB, NUAK1, ERMP1, ADAP2, ZNF827, NTHL1, ZNF423, ZNF467, RUNX1T1, ZNF462, ANGPT2, KDM4D, PDE2A, ZNF34, KLF7, PDE10A, SP2, BCL6B, SP3, KLF9, PDE…	386	2069	16881	1.26824	1	0.922547	0.912483
GOTERM_MF_DIRECT	GO:0003714~transcription corepressor activity	10	1.84162	0.043591	YY1, WWTR1, SKOR1, ZEB1, BASP1, ID4, RCOR3, ZHX1, HIPK2, RUNX1T1	386	203	16881	2.15434	1	0.922547	0.912483
GOTERM_MF_DIRECT	GO:0005161~platelet-derived growth factor receptor binding	3	0.552486	0.0447857	PTEN, PDGFB, PDGFA	386	15	16881	8.74663	1	0.922547	0.912483
GOTERM_MF_DIRECT	GO:0005159~insulin-like growth factor receptor binding	3	0.552486	0.0447857	SOCS2, INSR, ARRB1	386	15	16881	8.74663	1	0.922547	0.912483
GOTERM_MF_DIRECT	GO:0005518~collagen binding	5	0.92081	0.0478646	SPARC, VWF, ITGA1, PDGFB, PDGFA	386	60	16881	3.64443	1	0.922547	0.912483
GOTERM_MF_DIRECT	GO:0000977~RNA polymerase II regulatory region sequence-specific DNA binding	10	1.84162	0.049486	MEF2A, FOXC1, FOXF1, TAL1, BCL6B, LMO2, PAX9, SP3, NKX2-1, GATA2	386	208	16881	2.10256	1	0.922547	0.912483

## Sheet: RNA-seq pathway analysis
PTC-specific genes pathway analysis
Category	Term	Count	%	PValue	Genes	List Total	Pop Hits	Pop Total	Fold Enrichment	Bonferroni	Benjamini	FDR
KEGG_PATHWAY	hsa04060:Cytokine-cytokine receptor interaction	91	4.95643	1.56919e-30	IL21, CXCL9, CSF2, CXCL8, CSF1, CCL4L2, FASLG, CXCL1, IL1RAP, CXCL3, CXCL14, TNF, CXCL2, TNFSF13B, CXCL16, LEPR, IL12B, TNFSF11, CCR8, CCR7, CCR5, CCR4, IL6R, TNFRSF4, CCR2, TNFRSF12A, TNFRSF18, IL18, OSMR, TNFRSF1B, TGFBR1, IL1A, IFNG, IFNE, IL1B, XCL2, LTA, XCL1, LTB, TNFRSF21, CSF1R, CCL13, CCL3L1, CXCR4, CSF2RB, CXCR6, IL2RG, CSF2RA, CCL8, CXCR3, CCL5, CCL4, IL21R, CCL2, TNFRSF17, CCL19, IL12…	699	243	6879	3.68539	3.98573e-28	3.98573e-28	3.16976e-28
KEGG_PATHWAY	hsa04514:Cell adhesion molecules (CAMs)	61	3.32244	4.6882e-24	CD86, ITGAM, CD80, ITGB2, ICAM3, ITGAL, CLDN2, PTPRF, ICAM1, SPN, CDH4, CDH3, CTLA4, ITGB8, ITGB7, HLA-DOA, HLA-DOB, HLA-DPA1, ITGA4, HLA-B, HLA-C, HLA-A, PDCD1LG2, HLA-F, HLA-G, CLDN11, CLDN10, VCAN, CLDN4, CD8B, CD8A, CD226, CDH15, HLA-DQB1, CD274, SELPLG, SDC4, SDC3, VTCN1, HLA-DMA, NCAM2, ICOS, TIGIT, HLA-DQA1, NTNG2, HLA-DRB5, VCAM1, CADM1, CD2, CD4, PTPRC, CD40LG, SELL, CD6, HLA-DPB1, CD28,…	699	142	6879	4.22756	1.1908e-21	5.95402e-22	4.73508e-22
KEGG_PATHWAY	hsa05150:Staphylococcus aureus infection	35	1.90632	3.27613e-21	C1QB, C1QA, SELPLG, ITGAM, CFH, C1S, C1R, C5AR1, PTAFR, CFI, ITGB2, FPR1, FPR3, ITGAL, C2, ICAM1, C3, HLA-DMA, FCGR3A, C3AR1, FCGR1A, HLA-DOA, HLA-DOB, HLA-DQA1, HLA-DPA1, HLA-DRB5, FCGR2A, HLA-DPB1, HLA-DRA, FCGR2B, FCGR2C, HLA-DRB1, CFB, C1QC, HLA-DQB1	699	54	6879	6.37856	8.32137e-19	2.77379e-19	2.20593e-19
KEGG_PATHWAY	hsa04640:Hematopoietic cell lineage	42	2.28758	6.68043e-19	CSF1R, CSF2, ITGAM, CSF1, FLT3, CD1E, CD3G, CD1C, CD3E, CD1B, CD3D, TNF, CSF2RA, CD1A, ANPEP, CD19, CD37, CD14, FCGR1A, IL6R, CD55, CD33, HLA-DRB5, CR1, ITGA4, ITGA3, ITGA2, CD2, IL1A, CD4, IL6, CD8B, CD5, CD8A, IL7, IL1B, IL2RA, CD7, HLA-DRA, IL7R, CD22, HLA-DRB1	699	87	6879	4.75092	1.69683e-16	4.24207e-17	3.37362e-17
KEGG_PATHWAY	hsa05332:Graft-versus-host disease	25	1.36166	1.50352e-17	CD86, CD80, FASLG, TNF, HLA-DMA, HLA-DOA, HLA-DOB, HLA-DQA1, HLA-DPA1, HLA-DRB5, HLA-B, HLA-C, HLA-A, HLA-F, HLA-G, IL1A, IL6, IFNG, IL1B, HLA-DPB1, CD28, FAS, HLA-DRA, HLA-DRB1, HLA-DQB1	699	33	6879	7.45546	3.81895e-15	7.63789e-16	6.07423e-16
KEGG_PATHWAY	hsa04940:Type I diabetes mellitus	27	1.47059	3.04694e-16	CD86, PTPRN, CD80, FASLG, TNF, HLA-DMA, IL12B, HLA-DOA, HLA-DOB, HLA-DQA1, HLA-DPA1, HLA-DRB5, HLA-B, HLA-C, HLA-A, HLA-F, HLA-G, IL1A, IFNG, IL1B, LTA, HLA-DPB1, CD28, FAS, HLA-DRA, HLA-DRB1, HLA-DQB1	699	42	6879	6.32649	8.4599e-14	1.28987e-14	1.0258e-14
KEGG_PATHWAY	hsa05323:Rheumatoid arthritis	39	2.12418	6.06325e-16	CD86, CSF2, CXCL8, CCL3L1, CSF1, CD80, ITGB2, ITGAL, TNF, TNFSF13B, ICAM1, HLA-DMA, CCL5, CTSK, CCL2, CTLA4, TNFSF11, ACP5, HLA-DOA, HLA-DOB, HLA-DQA1, HLA-DPA1, TGFB2, HLA-DRB5, TGFB1, TGFB3, MMP1, CCL20, IL18, IL1A, IL6, IFNG, IL1B, HLA-DPB1, CD28, HLA-DRA, LTB, HLA-DRB1, HLA-DQB1	699	88	6879	4.36144	1.40998e-13	2.20009e-14	1.74968e-14
KEGG_PATHWAY	hsa04380:Osteoclast differentiation	48	2.61438	1.21322e-15	LILRA6, CSF1R, SPI1, CSF1, NCF1, NCF2, NCF4, SIRPG, PIK3CD, TREM2, LILRA2, TNF, SIRPB1, PIK3CG, RELB, PIK3R5, FCGR3A, CTSK, SIRPA, TNFSF11, ACP5, FCGR1A, JUNB, TGFB2, TGFB1, JUND, STAT1, CYBB, LILRB1, LILRB2, LILRB3, LILRB4, TGFBR1, NFKB2, OSCAR, FOSL1, IL1A, TYROBP, FCGR2A, IFNG, LCK, IL1B, CAMK4, BTK, LCP2, FCGR2B, FCGR2C, MAP3K14	699	131	6879	3.60594	3.10196e-13	3.85199e-14	3.06339e-14
KEGG_PATHWAY	hsa05330:Allograft rejection	24	1.30719	1.537e-14	CD86, HLA-DRB5, CD80, HLA-B, HLA-C, FASLG, HLA-A, HLA-F, TNF, HLA-G, HLA-DMA, CD40LG, IFNG, HLA-DPB1, CD28, FAS, IL12B, HLA-DRA, HLA-DOA, HLA-DOB, HLA-DQA1, HLA-DRB1, HLA-DPA1, HLA-DQB1	699	37	6879	6.38348	3.89155e-12	4.33777e-13	3.44972e-13
KEGG_PATHWAY	hsa05140:Leishmaniasis	32	1.74292	2.05243e-13	ITGAM, NCF1, NCF2, NCF4, ITGB2, PTGS2, TNF, C3, HLA-DMA, FCGR3A, IL12B, FCGR1A, HLA-DOA, HLA-DOB, HLA-DQA1, HLA-DPA1, TGFB2, HLA-DRB5, TGFB1, CR1, ITGA4, TGFB3, STAT1, IL1A, FCGR2A, IFNG, IL1B, HLA-DPB1, HLA-DRA, FCGR2C, HLA-DRB1, HLA-DQB1	699	71	6879	4.43547	5.21412e-11	5.21318e-12	4.14591e-12
KEGG_PATHWAY	hsa04145:Phagosome	46	2.50545	7.36409e-12	COLEC12, ITGAM, NCF1, C1R, NCF2, NCF4, ITGB2, THBS2, CORO1A, THBS1, CTSS, C3, COMP, TUBB6, HLA-DMA, FCGR3A, TUBA1A, CLEC7A, TUBB3, MRC1, OLR1, CD14, FCGR1A, HLA-DOA, HLA-DOB, HLA-DQA1, HLA-DPA1, MSR1, HLA-DRB5, ITGA2, HLA-B, HLA-C, TAP1, HLA-A, HLA-F, HLA-G, TUBA4A, MARCO, FCGR2A, HLA-DPB1, HLA-DRA, TLR6, FCGR2B, FCGR2C, HLA-DRB1, HLA-DQB1	699	150	6879	3.01797	1.87048e-09	1.70044e-10	1.35232e-10
KEGG_PATHWAY	hsa05321:Inflammatory bowel disease (IBD)	28	1.52505	2.02235e-11	IL21, NOD2, IL2RG, TNF, HLA-DMA, IL21R, STAT4, IL12B, IL12RB1, HLA-DOA, HLA-DOB, HLA-DQA1, HLA-DPA1, TGFB2, HLA-DRB5, TGFB1, TGFB3, STAT1, IL18, FOXP3, IL1A, IL6, IFNG, IL1B, HLA-DPB1, HLA-DRA, HLA-DRB1, HLA-DQB1	699	64	6879	4.30553	5.13677e-09	4.28063e-10	3.40428e-10
KEGG_PATHWAY	hsa05416:Viral myocarditis	26	1.41612	4.05156e-11	CD86, CD80, ITGB2, ITGAL, ICAM1, HLA-DMA, RAC2, DMD, HLA-DOA, BID, HLA-DOB, CD55, HLA-DQA1, HLA-DPA1, HLA-DRB5, HLA-B, HLA-C, HLA-A, HLA-F, HLA-G, CD40LG, HLA-DPB1, CD28, HLA-DRA, HLA-DRB1, HLA-DQB1	699	57	6879	4.48897	1.0291e-08	7.91613e-10	6.2955e-10
KEGG_PATHWAY	hsa04062:Chemokine signaling pathway	51	2.77778	4.41627e-11	ITK, CXCL9, CXCL8, NCF1, CCL4L2, PIK3CD, CXCL1, ARRB2, CXCL3, CXCL14, CXCL2, PIK3CG, CXCL16, RAC2, CCR8, CCR7, CCR5, JAK3, CCR4, CCR2, VAV1, HCK, XCL2, XCL1, DOCK2, PLCB2, CCL13, CCL3L1, WAS, CXCR4, CXCR6, ADCY8, ADCY7, PIK3R5, CCL8, CXCR3, CCL5, CCL4, PTK2B, CCL2, CCL19, CCL18, CCL17, CCR1, LYN, XCR1, CCL22, CCL20, STAT1, CXCL10, CXCL11	699	186	6879	2.69839	1.12173e-08	8.01237e-10	6.37204e-10
KEGG_PATHWAY	hsa05152:Tuberculosis	49	2.66885	7.85695e-11	CIITA, ITGAM, ITGB2, LSP1, TNF, CTSS, FCGR3A, MRC1, ITGAX, IL12B, HLA-DOA, HLA-DOB, CTSD, HLA-DPA1, FCER1G, CR1, SPHK1, IL18, TLR1, IL1A, IFNG, IL1B, TLR6, HLA-DQB1, NOD2, CORO1A, C3, HLA-DMA, CLEC7A, CD14, FCGR1A, BID, HLA-DQA1, CD74, PLK3, TGFB2, HLA-DRB5, TGFB1, TGFB3, STAT1, IL10RA, CARD9, IL6, FCGR2A, HLA-DPB1, HLA-DRA, FCGR2B, FCGR2C, HLA-DRB1	699	177	6879	2.7244	1.99566e-08	1.33044e-09	1.05807e-09
KEGG_PATHWAY	hsa04672:Intestinal immune network for IgA production	23	1.25272	1.27493e-10	CD86, HLA-DRB5, TGFB1, ITGA4, CD80, CXCR4, TNFSF13B, HLA-DMA, IL6, CD40LG, HLA-DPB1, CD28, TNFRSF17, HLA-DRA, ITGB7, HLA-DOA, ICOS, HLA-DOB, MAP3K14, HLA-DQA1, HLA-DRB1, HLA-DPA1, HLA-DQB1	699	47	6879	4.81591	3.23832e-08	2.02395e-09	1.6096e-09
KEGG_PATHWAY	hsa05166:HTLV-I infection	59	3.21351	1.34208e-09	CSF2, SPI1, ITGB2, PIK3CD, CD3G, FZD10, CD3E, ITGAL, CD3D, TNF, PIK3CG, ICAM1, ZFP36, MYC, HLA-DOA, JAK3, HLA-DOB, HLA-DPA1, PDGFRA, WNT5B, HLA-B, HLA-C, HLA-A, HLA-F, HLA-G, TGFBR1, LCK, LTA, ATF3, HLA-DQB1, IL2RG, ADCY8, ADCY7, RELB, PIK3R5, HLA-DMA, RRAS, WNT2, HLA-DQA1, EGR1, TGFB2, CDKN2B, EGR2, HLA-DRB5, WNT10A, TGFB1, VCAM1, TGFB3, CDKN2A, FZD7, NFKB2, FOSL1, IL6, IL2RA, IL2RB, HLA-DPB1, H…	699	254	6879	2.28595	3.40889e-07	2.00523e-08	1.59471e-08
KEGG_PATHWAY	hsa04612:Antigen processing and presentation	28	1.52505	2.06981e-09	CIITA, IFI30, TNF, CTSS, HLA-DMA, KLRC1, HLA-DOA, HLA-DOB, B2M, HLA-DQA1, HLA-DPA1, CD74, HLA-DRB5, HSPA6, HLA-B, HLA-C, TAP1, HLA-A, HLA-F, HLA-G, CD4, IFNG, CD8B, CD8A, HLA-DPB1, HLA-DRA, HLA-DRB1, HLA-DQB1	699	76	6879	3.62571	5.25732e-07	2.92073e-08	2.32279e-08
KEGG_PATHWAY	hsa05144:Malaria	22	1.19826	2.53503e-09	TGFB2, TGFB1, CR1, VCAM1, CXCL8, LRP1, KLRB1, TGFB3, ITGB2, IL18, ITGAL, THBS2, THBS1, TNF, ICAM1, COMP, IL6, CD40LG, IFNG, IL1B, CCL2, MET	699	49	6879	4.4185	6.43898e-07	3.38894e-08	2.69514e-08
KEGG_PATHWAY	hsa04064:NF-kappa B signaling pathway	30	1.63399	2.88874e-09	CCL13, CXCL8, BCL2A1, CCL4L2, TNFAIP3, LY96, PTGS2, TNF, RELB, TNFSF13B, ICAM1, PLAU, CCL4, TNFSF11, CCL19, CD14, LYN, VCAM1, TNFSF14, NFKB2, ZAP70, CD40LG, LCK, IL1B, LTA, BTK, LTB, MAP3K14, CARD11, BIRC3	699	87	6879	3.39352	7.3374e-07	3.6687e-08	2.91763e-08
KEGG_PATHWAY	hsa05320:Autoimmune thyroid disease	22	1.19826	9.27084e-09	CD86, HLA-DRB5, CD80, HLA-B, HLA-C, FASLG, HLA-A, HLA-F, HLA-G, HLA-DMA, CD40LG, HLA-DPB1, CD28, FAS, HLA-DRA, CTLA4, HLA-DOA, HLA-DOB, HLA-DQA1, HLA-DRB1, HLA-DPA1, HLA-DQB1	699	52	6879	4.16359	2.35479e-06	1.12133e-07	8.91767e-08
KEGG_PATHWAY	hsa05340:Primary immunodeficiency	17	0.925926	4.08218e-08	CIITA, TAP1, IL2RG, CD3E, CD3D, CD79A, ZAP70, CD4, PTPRC, CD40LG, CD8B, LCK, CD8A, CD19, BTK, IL7R, ICOS	699	34	6879	4.9206	1.03687e-05	4.71306e-07	3.74819e-07
KEGG_PATHWAY	hsa05142:Chagas disease (American trypanosomiasis)	31	1.68845	6.68005e-08	C1QB, C1QA, CXCL8, CCL3L1, SERPINE1, PIK3CD, CD3G, FASLG, CD3E, CD3D, TNF, PIK3CG, PIK3R5, C3, GNA15, CCL5, IL12B, CCL2, TGFB2, TGFB1, TGFB3, TGFBR1, GNAO1, IL6, IFNG, IL1B, FAS, CD247, TLR6, PLCB2, C1QC	699	104	6879	2.93344	1.69672e-05	7.37709e-07	5.86682e-07
KEGG_PATHWAY	hsa04610:Complement and coagulation cascades	24	1.30719	1.27631e-07	C1QB, C1QA, CR1, SERPINA1, CFH, C1S, C1R, PROS1, SERPINF2, CFI, C5AR1, SERPINE1, PLAUR, F13A1, C2, C3, PROC, C7, PLAU, C3AR1, SERPING1, CD55, CFB, C1QC	699	69	6879	3.42303	3.24178e-05	1.35076e-06	1.07423e-06
KEGG_PATHWAY	hsa04660:T cell receptor signaling pathway	29	1.57952	3.64077e-07	ITK, CSF2, PIK3CD, CD3G, CD3E, RASGRP1, CD3D, TNF, PIK3CG, PIK3R5, GRAP2, CTLA4, ICOS, VAV1, ZAP70, CD4, PTPRC, CD40LG, IFNG, CD8B, LCK, CD8A, CD28, LCP2, PDCD1, CD247, NFKBIE, MAP3K14, CARD11	699	100	6879	2.85395	9.24713e-05	3.69902e-06	2.94174e-06
KEGG_PATHWAY	hsa04668:TNF signaling pathway	30	1.63399	4.80719e-07	CSF2, CSF1, TNFAIP3, PIK3CD, CXCL1, NOD2, CXCL3, PTGS2, TNF, CXCL2, PIK3CG, PIK3R5, ICAM1, CCL5, CCL2, JUNB, VCAM1, CCL20, TNFRSF1B, MMP9, CXCL10, MMP14, IL6, IL1B, BCL3, LTA, FAS, MAP3K14, BIRC3, CREB5	699	107	6879	2.75922	0.000122095	4.69625e-06	3.73482e-06
KEGG_PATHWAY	hsa05133:Pertussis	24	1.30719	6.98321e-07	C1QB, C1QA, ITGAM, CXCL8, C1S, C1R, ITGB2, LY96, NOD1, TNF, C2, C3, PYCARD, IL1A, IL6, IL1B, IRF1, CASP1, IRF8, SERPING1, IL12B, NLRP3, CD14, C1QC	699	75	6879	3.14918	0.000177358	6.56939e-06	5.22448e-06
KEGG_PATHWAY	hsa04512:ECM-receptor interaction	26	1.41612	9.0554e-07	SDC4, ITGB4, COL11A1, TNC, HMMR, THBS2, THBS1, COMP, SPP1, ITGB8, ITGB7, LAMB3, COL24A1, ITGA4, ITGA3, ITGA2, FN1, COL1A1, COL3A1, COL1A2, COL5A1, COL5A2, ITGA11, COL6A3, CD47, COL6A5	699	87	6879	2.94105	0.000229981	8.21454e-06	6.53282e-06
KEGG_PATHWAY	hsa05146:Amoebiasis	29	1.57952	1.33514e-06	CSF2, ITGAM, CXCL8, COL11A1, ITGB2, PIK3CD, TNF, PIK3CG, PIK3R5, GNA15, IL12B, CD14, TGFB2, TGFB1, LAMB3, COL24A1, TGFB3, ACTN1, FN1, SERPINB9, COL1A1, COL3A1, IL6, COL1A2, IFNG, COL5A1, IL1B, COL5A2, PLCB2	699	106	6879	2.6924	0.000339068	1.1694e-05	9.29993e-06
KEGG_PATHWAY	hsa05310:Asthma	14	0.762527	2.5206e-06	HLA-DRB5, FCER1G, TNF, HLA-DMA, CD40LG, HLA-DPB1, HLA-DRA, FCER1A, HLA-DOA, HLA-DOB, HLA-DQA1, HLA-DRB1, HLA-DPA1, HLA-DQB1	699	30	6879	4.59256	0.000640029	2.13411e-05	1.69721e-05
KEGG_PATHWAY	hsa05145:Toxoplasmosis	29	1.57952	2.96657e-06	CIITA, LY96, TNF, HLA-DMA, ALOX5, IL12B, CCR5, HLA-DOA, HLA-DOB, LDLR, HLA-DQA1, HLA-DPA1, TGFB2, HLA-DRB5, TGFB1, LAMB3, TGFB3, STAT1, IL10RA, HSPA6, GNAO1, CD40LG, IFNG, HLA-DPB1, HLA-DRA, BIRC7, HLA-DRB1, BIRC3, HLA-DQB1	699	110	6879	2.5945	0.000753225	2.38482e-05	1.89659e-05
KEGG_PATHWAY	hsa05134:Legionellosis	19	1.03486	3.00449e-06	CR1, ITGAM, CXCL8, ITGB2, HSPA6, IL18, CXCL1, CXCL3, CXCL2, TNF, NFKB2, C3, PYCARD, IL6, IL1B, EEF1A2, CASP1, IL12B, CD14	699	54	6879	3.46265	0.000762852	2.38482e-05	1.89659e-05
KEGG_PATHWAY	hsa05164:Influenza A	38	2.06972	8.44119e-06	CIITA, CXCL8, TMPRSS4, PIK3CD, FASLG, TNF, PIK3CG, PIK3R5, ICAM1, PYCARD, HLA-DMA, CCL5, CASP1, IL12B, CCL2, NLRP3, HLA-DOA, PRSS2, HLA-DOB, HLA-DQA1, HLA-DPA1, HLA-DRB5, RSAD2, STAT1, HSPA6, IL18, TNFRSF10A, IL1A, CXCL10, IL6, IFNG, IL1B, HLA-DPB1, FAS, HLA-DRA, TLR7, HLA-DRB1, HLA-DQB1	699	174	6879	2.14923	0.00214177	6.49716e-05	5.16703e-05
KEGG_PATHWAY	hsa05200:Pathways in cancer	68	3.7037	9.85764e-06	RET, SPI1, CXCL8, FLT3, PIK3CD, FASLG, FZD10, BRCA2, FGF2, PIK3CG, GLI2, FGF9, MYC, RASSF5, RAC2, PDGFRA, WNT5B, MMP1, ITGA3, DCC, MMP2, ITGA2, MMP9, TGFBR1, RUNX1, CKS2, BIRC5, BIRC7, MET, PLCB2, BIRC3, PTGER4, CSF1R, PTGER1, TCF7, LEF1, CXCR4, TGFA, PTGS2, ADCY8, RASGRP1, CSF2RA, ADCY7, RASGRP4, PIK3R5, FGF20, BID, WNT2, RXRG, NTRK1, TGFB2, CDKN2B, EGLN3, WNT10A, TGFB1, LAMB3, TGFB3, CDKN2A, ST…	699	393	6879	1.7028	0.00250072	7.36424e-05	5.8566e-05
KEGG_PATHWAY	hsa04620:Toll-like receptor signaling pathway	27	1.47059	1.37597e-05	CD86, CXCL9, CXCL8, CCL3L1, CCL4L2, CD80, LY96, PIK3CD, TNF, PIK3CG, PIK3R5, CCL5, CTSK, CCL4, SPP1, IL12B, CD14, STAT1, TLR1, CXCL10, CXCL11, IL6, IL1B, TLR8, IRF5, TLR7, TLR6	699	106	6879	2.50672	0.00348889	9.98561e-05	7.94131e-05
KEGG_PATHWAY	hsa05322:Systemic lupus erythematosus	31	1.68845	2.12728e-05	C1QB, CD86, C1QA, C1S, C1R, CD80, TNF, C2, C3, GRIN2A, HLA-DMA, FCGR3A, C7, FCGR1A, HLA-DOA, HLA-DOB, ELANE, HLA-DQA1, HLA-DPA1, HLA-DRB5, ACTN1, HIST3H2A, FCGR2A, CD40LG, IFNG, HLA-DPB1, CD28, HLA-DRA, HLA-DRB1, C1QC, HLA-DQB1	699	134	6879	2.2767	0.00538879	0.000150092	0.000119364
KEGG_PATHWAY	hsa04621:NOD-like receptor signaling pathway	18	0.980392	2.30585e-05	CXCL8, CARD9, IL18, TNFAIP3, CXCL1, NOD1, NOD2, CXCL2, TNF, PYCARD, IL6, PSTPIP1, IL1B, CCL5, CASP1, CCL2, NLRP3, BIRC3	699	56	6879	3.16324	0.00583982	0.000158294	0.000125887
KEGG_PATHWAY	hsa05169:Epstein-Barr virus infection	28	1.52505	6.75014e-05	TNFAIP3, PIK3CD, ITGAL, PIK3CG, RELB, PIK3R5, ICAM1, SPN, MYC, CD19, JAK3, HLA-DQA1, HLA-DPA1, LYN, HLA-DRB5, HLA-B, HLA-C, HLA-A, HLA-F, HLA-G, NFKB2, CCNA1, HLA-DPB1, HLA-DRA, NFKBIE, MAP3K14, HLA-DRB1, HLA-DQB1	699	122	6879	2.25864	0.0169998	0.000451193	0.000358823
KEGG_PATHWAY	hsa04670:Leukocyte transendothelial migration	26	1.41612	0.000168421	ITK, ITGAM, NCF1, NCF2, NCF4, ITGB2, CXCR4, PIK3CD, ITGAL, CLDN2, PIK3CG, PIK3R5, ICAM1, RASSF5, RAC2, PTK2B, VCAM1, ITGA4, ACTN1, MMP2, RHOH, MMP9, VAV1, CLDN11, CLDN10, CLDN4	699	115	6879	2.22497	0.0418804	0.0010969	0.000872336
KEGG_PATHWAY	hsa05202:Transcriptional misregulation in cancer	33	1.79739	0.000272786	CD86, CSF1R, CSF2, SPI1, ITGAM, SLC45A3, CXCL8, BCL2A1, FLT3, PLAU, MYC, ITGB7, CD14, FCGR1A, RXRG, ELANE, PTCRA, NTRK1, NGFR, HMGA2, PAX5, IGF1, MMP9, RUNX2, RUNX1, BAIAP3, ETV7, IL6, NR4A3, SPINT1, WT1, IL2RB, MET	699	167	6879	1.94467	0.0669506	0.00173219	0.00137757
KEGG_PATHWAY	hsa05205:Proteoglycans in cancer	37	2.01525	0.000415157	HPSE2, SDC4, PIK3CD, TWIST1, FASLG, FZD10, FGF2, THBS1, TNF, PIK3CG, PIK3R5, ERBB3, RRAS, PLAU, MYC, IL12B, FLNA, WNT2, TGFB2, WNT10A, TGFB1, WNT5B, LUM, FZD7, MMP2, ITGA2, PLAUR, IGF2, FN1, IGF1, MMP9, ANK1, FAS, HCLS1, HPSE, MET, HBEGF	699	200	6879	1.82062	0.1001	0.00257195	0.00204541
KEGG_PATHWAY	hsa04650:Natural killer cell mediated cytotoxicity	26	1.41612	0.000441428	CSF2, ITGB2, PIK3CD, FASLG, ITGAL, TNF, PIK3CG, PIK3R5, ICAM1, FCGR3A, RAC2, PTK2B, BID, FCER1G, SH2D1A, TNFRSF10A, VAV1, ZAP70, TYROBP, IFNG, LCK, FAS, CD48, LCP2, CD247, CD244	699	122	6879	2.09731	0.106088	0.00266959	0.00212306
KEGG_PATHWAY	hsa05132:Salmonella infection	20	1.08932	0.000505163	CXCL8, CSF2, CCL3L1, CCL4L2, RHOG, IL18, WAS, CXCL1, CXCL3, CXCL2, PYCARD, IL1A, IL6, KLC3, IFNG, IL1B, CCL4, CASP1, FLNA, CD14	699	83	6879	2.37137	0.120449	0.00292887	0.00232926
KEGG_PATHWAY	hsa04611:Platelet activation	27	1.47059	0.000507363	COL11A1, PIK3CD, ADCY8, RASGRP1, ADCY7, PIK3CG, PIK3R5, PTGS1, LYN, P2RY12, FCER1G, COL24A1, ITGA2, VAMP8, APBB1IP, COL1A1, COL3A1, FCGR2A, COL1A2, COL5A1, P2RX1, TBXAS1, COL5A2, BTK, LCP2, PLCB2, FERMT3	699	130	6879	2.04394	0.120941	0.00292887	0.00232926
KEGG_PATHWAY	hsa04630:Jak-STAT signaling pathway	29	1.57952	0.000568712	IL21, CSF2, PIK3CD, CSF2RB, IL2RG, CSF2RA, PIK3CG, IL22RA2, PIK3R5, MYC, PIM1, LEPR, IL21R, STAT4, IL12B, IL12RB1, JAK3, IL6R, STAT1, IL10RA, OSM, OSMR, IL6, IFNG, IL7, IFNE, IL2RA, IL2RB, IL7R	699	145	6879	1.96824	0.13454	0.00321006	0.00255288
KEGG_PATHWAY	hsa05143:African trypanosomiasis	11	0.599129	0.00114697	IL6, VCAM1, IFNG, IL1B, IL18, FAS, IL12B, FASLG, PLCB2, TNF, ICAM1	699	33	6879	3.2804	0.252857	0.00633329	0.00503671
KEGG_PATHWAY	hsa04510:Focal adhesion	36	1.96078	0.00145398	ITGB4, COL11A1, RASGRF1, TNC, PIK3CD, THBS2, THBS1, PIK3CG, PIK3R5, COMP, SPP1, RAC2, FLNA, ITGB8, ITGB7, PDGFRA, LAMB3, COL24A1, ITGA4, ITGA3, ACTN1, ITGA2, FN1, IGF1, VAV1, COL1A1, COL3A1, COL1A2, COL5A1, PARVG, COL5A2, ITGA11, COL6A3, COL6A5, MET, BIRC3	699	206	6879	1.71982	0.308976	0.0078577	0.00624904
KEGG_PATHWAY	hsa04666:Fc gamma R-mediated phagocytosis	19	1.03486	0.00159013	LYN, NCF1, SPHK1, WAS, PIK3CD, PIK3CG, VAV1, PIK3R5, HCK, FCGR2A, SCIN, PTPRC, INPP5D, RAC2, AMPH, FCGR1A, DOCK2, FCGR2B, PLPP2	699	84	6879	2.22599	0.3325	0.00841446	0.00669181
KEGG_PATHWAY	hsa05162:Measles	26	1.41612	0.00164183	TNFAIP3, PIK3CD, CD3G, FASLG, CD3E, IL2RG, CD3D, PIK3CG, PIK3R5, IL12B, JAK3, SLAMF1, STAT1, SH2D1A, HSPA6, TNFRSF10A, IL1A, IL6, IFNG, IL1B, IL2RA, IL2RB, CD28, FAS, TLR7, FCGR2B	699	133	6879	1.92384	0.34122	0.00851069	0.00676834
KEGG_PATHWAY	hsa04151:PI3K-Akt signaling pathway	53	2.88671	0.00201694	CSF1, ITGB4, TNC, PIK3CD, FASLG, FGF2, PIK3CG, COMP, FGF9, MYC, ITGB8, ITGB7, JAK3, IL6R, PDGFRA, ITGA4, ITGA3, ITGA2, OSMR, COL6A3, COL6A5, MET, CREB5, CSF1R, COL11A1, THBS2, IL2RG, THBS1, PIK3R5, CD19, SPP1, FGF20, EIF4EBP1, NGFR, COL24A1, LAMB3, OSM, FN1, IGF1, COL1A1, COL3A1, IL6, COL1A2, COL5A1, LPAR5, IL7, IL2RA, COL5A2, ITGA11, IL2RB, FGF18, IL7R, FGF10	699	345	6879	1.51184	0.401195	0.0102461	0.00814844
KEGG_PATHWAY	hsa04974:Protein digestion and absorption	19	1.03486	0.00274753	CPA3, COL24A1, COL11A1, COL22A1, COL12A1, SLC1A5, COL1A1, COL3A1, SLC7A7, COL1A2, COL5A1, XPNPEP2, COL7A1, COL5A2, COL6A3, COL10A1, COL6A5, KCNN4, PRSS2	699	88	6879	2.1248	0.502835	0.0136088	0.0108227
KEGG_PATHWAY	hsa05168:Herpes simplex infection	32	1.74292	0.00278605	FASLG, TNF, ARNTL, C3, HLA-DMA, CCL5, IL12B, CCL2, HLA-DOA, HLA-DOB, HLA-DQA1, HLA-DPA1, CD74, HLA-DRB5, TNFSF14, STAT1, HLA-B, HLA-C, TAP1, HLA-A, PILRA, HLA-F, HLA-G, IL6, IFNG, IL1B, LTA, HLA-DPB1, FAS, HLA-DRA, HLA-DRB1, HLA-DQB1	699	183	6879	1.72087	0.507688	0.0136088	0.0108227
KEGG_PATHWAY	hsa04662:B cell receptor signaling pathway	16	0.87146	0.0032803	LYN, PIK3CD, DAPP1, PIK3CG, VAV1, PIK3R5, CD79B, CD79A, CD19, INPP5D, BTK, RAC2, FCGR2B, NFKBIE, CD22, CARD11	699	69	6879	2.28202	0.565937	0.0157207	0.0125023
KEGG_PATHWAY	hsa05020:Prion diseases	10	0.544662	0.00552504	C1QB, IL1A, EGR1, C1QA, IL6, C7, CCL5, IL1B, NCAM2, C1QC	699	34	6879	2.89447	0.755184	0.0259881	0.0206677
KEGG_PATHWAY	hsa04010:MAPK signaling pathway	39	2.12418	0.00829979	RASGRF1, FASLG, ARRB2, FGF2, RASGRP1, TNF, RASGRP4, RELB, FGF9, RRAS, MYC, STMN1, FGF20, RAC2, FLNA, CD14, CACNG4, MAP4K1, NTRK1, DUSP4, PDGFRA, DUSP5, TGFB2, DUSP2, TGFB1, JUND, TGFB3, GADD45A, HSPA6, TGFBR1, DUSP6, NFKB2, IL1A, IL1B, FGF18, FAS, PTPN7, MAP3K14, FGF10	699	253	6879	1.51702	0.879601	0.03833	0.0304829
KEGG_PATHWAY	hsa05414:Dilated cardiomyopathy	17	0.925926	0.009392	MYBPC3, TGFB2, TGFB1, ITGA4, TGFB3, ITGB4, ITGA3, ITGA2, IGF1, ADCY8, ADCY7, TNF, ITGA11, ITGB8, ITGB7, DMD, CACNG4	699	84	6879	1.99167	0.908995	0.0425994	0.0338783
KEGG_PATHWAY	hsa05410:Hypertrophic cardiomyopathy (HCM)	16	0.87146	0.0107205	MYBPC3, TGFB2, TGFB1, ITGA4, TGFB3, ITGB4, ITGA3, ITGA2, IGF1, TNF, IL6, ITGA11, ITGB8, ITGB7, DMD, CACNG4	699	78	6879	2.01871	0.935282	0.0477722	0.0379921
KEGG_PATHWAY	hsa05210:Colorectal cancer	13	0.708061	0.0202385	TGFB2, TGFB1, TGFB3, DCC, LEF1, TCF7, PIK3CD, TGFBR1, PIK3CG, PIK3R5, MYC, RAC2, BIRC5	699	62	6879	2.06348	0.994446	0.0886307	0.0704859
KEGG_PATHWAY	hsa04350:TGF-beta signaling pathway	16	0.87146	0.0205884	TGFB2, CDKN2B, TGFB1, TGFB3, FST, NOG, INHBB, INHBA, THBS1, TNF, LTBP1, TGFBR1, IFNG, MYC, BMPR1B, NBL1	699	84	6879	1.87451	0.994928	0.0886348	0.0704891
KEGG_PATHWAY	hsa05221:Acute myeloid leukemia	12	0.653595	0.0231253	SPI1, FLT3, MYC, TCF7, LEF1, EIF4EBP1, PIM1, PIK3CD, PIM2, PIK3CG, RUNX1, PIK3R5	699	56	6879	2.10883	0.997375	0.0978971	0.0778552
KEGG_PATHWAY	hsa04810:Regulation of actin cytoskeleton	31	1.68845	0.03302	ITGAM, ITGB4, ITGB2, WAS, PIK3CD, ITGAL, FGF2, IQGAP3, PIK3CG, PIK3R5, SCIN, FGF9, RRAS, TMSB4X, ITGAX, FGF20, RAC2, ITGB8, ITGB7, NCKAP1L, PDGFRA, ITGA4, ITGA3, ACTN1, ITGA2, INSRR, FN1, VAV1, ITGA11, FGF18, FGF10	699	210	6879	1.45275	0.999802	0.135275	0.107581
KEGG_PATHWAY	hsa04015:Rap1 signaling pathway	31	1.68845	0.03302	CSF1R, ITGAM, CSF1, ITGB2, FPR1, PIK3CD, ITGAL, ADCY8, FGF2, THBS1, ADCY7, PIK3CG, PIK3R5, GRIN2A, FGF9, RRAS, RASSF5, FGF20, RAC2, NGFR, PDGFRA, IGF1, GNAO1, APBB1IP, LPAR5, FGF18, LCP2, MET, PLCB2, SKAP1, FGF10	699	210	6879	1.45275	0.999802	0.135275	0.107581
KEGG_PATHWAY	hsa04115:p53 signaling pathway	13	0.708061	0.0353158	RRM2, CDKN2A, GADD45A, SERPINE1, IGF1, THBS1, CCNB2, PERP, FAS, PMAIP1, SFN, BID, GTSE1	699	67	6879	1.90949	0.999892	0.142384	0.113235
KEGG_PATHWAY	hsa04664:Fc epsilon RI signaling pathway	13	0.708061	0.0390935	LYN, CSF2, FCER1G, PIK3CD, TNF, PIK3CG, VAV1, PIK3R5, INPP5D, BTK, RAC2, FCER1A, LCP2	699	68	6879	1.88141	0.99996	0.155152	0.123389
KEGG_PATHWAY	hsa04210:Apoptosis	12	0.653595	0.0454414	NTRK1, FAS, PIK3CD, FASLG, TNFRSF10A, CSF2RB, BID, TNF, MAP3K14, PIK3CG, BIRC3, PIK3R5	699	62	6879	1.90475	0.999993	0.177571	0.141218
GOTERM_BP_DIRECT	GO:0006955~immune response	199	10.8388	4.4272e-97	ADAMDEC1, IL1RN, LST1, IGHV3-23, AQP9, IGLV2-8, PNP, IGKV1-16, IGKV1-17, TRBC1, TNFSF11, IGHV3-7, B2M, CMKLR1, HLA-H, IGHV3-30, IGHV3-33, SLC11A1, HLA-B, HLA-C, HLA-A, HLA-F, SLPI, IGKV4-1, IGSF6, CD1E, IGHV1-69, CD1A, C3, CD79B, C7, ICOS, IGHA1, IGHA2, HLA-DQA1, CCR1, NGFR, HLA-DRB5, TNFSF14, IGHV3-11, IGHV3-13, TNFSF4, GPR183, TNFSF9, TNFSF8, HLA-DRB1, CD22, IL21, SECTM1, IGHV1-46, CTSW, CTSS, …	1496	421	16792	5.30569	2.05511e-93	2.05511e-93	1.98339e-93
GOTERM_BP_DIRECT	GO:0050776~regulation of immune response	109	5.93682	8.50658e-68	IGHV3-23, TRAC, ICAM3, ICAM5, SLA2, ICAM1, IGLV2-8, IGKV1-16, IGKV1-17, TRBC1, IGHV3-7, B2M, CD96, HLA-H, IGHV3-30, CD300A, IGHV3-33, HLA-B, HLA-C, IGKV1D-39, HLA-A, HLA-F, IGKV1D-33, HLA-G, OSCAR, TYROBP, JAML, CD8B, CD8A, IGKV4-1, CD226, CARD11, KLRB1, IGHV4-59, IGHV1-69, CD1C, CD1B, CD1A, IGLV2-11, C3, IGLV1-40, IGLV6-57, IGLV1-47, IGLV2-14, CD19, IGLV1-44, CD300LB, IGKV3-15, SLAMF7, SLAMF6, K…	1496	178	16792	6.87349	3.94876e-64	1.97438e-64	1.90547e-64
GOTERM_BP_DIRECT	GO:0006958~complement activation, classical pathway	67	3.64924	1.27913e-45	IGHV3-23, IGHV1-46, IGKV3D-11, IGHV4-39, CLU, IGLV2-8, IGHG3, IGHG4, IGHG1, IGHG2, IGKV1-16, IGKV1-17, IGLC3, IGLC2, IGHV3-7, IGHV3-30, CR1, IGHV3-33, IGKV1D-39, IGKV1D-33, IGHD, IGKV4-1, IGHE, SERPING1, IGKV2-30, IGLV3-19, IGHV2-70, C1QB, C1QA, IGHV2-5, C1S, C1R, CFI, IGHV4-59, IGHV3-48, IGLV3-1, IGHV1-69, C2, IGLV2-11, C3, IGLV3-25, IGLV1-40, IGLV1-47, IGKC, C7, IGLV6-57, IGKV1-39, IGLV2-14, IG…	1496	99	16792	7.59645	5.9377e-42	1.97923e-42	1.91016e-42
GOTERM_BP_DIRECT	GO:0006954~inflammatory response	127	6.91721	2.01693e-41	CSF1, GPR68, CCL4L2, IL1RAP, TNF, PYCARD, ZC3H12A, SCN9A, C3AR1, LGALS9, TNFRSF4, GBP5, SLC11A1, CD180, CYBB, ADAM8, S100A9, SCG2, CSF1R, SEMA7A, CCL3L1, C5AR2, C5AR1, FPR1, LY96, FPR3, C3, HRH1, CLEC7A, NLRP4, NLRP3, CD14, CCR1, LYN, NGFR, XCR1, TGFB1, TNFRSF9, RARRES2, LY86, TNFRSF10A, AZU1, LYZ, NFKB2, CXCL10, CXCL11, IL6, VNN1, NOX4, BMPR1B, CIITA, CXCL9, CXCL8, TNFAIP6, ITGB2, PIK3CD, TNFAIP…	1496	379	16792	3.76128	9.36257e-38	2.34064e-38	2.25896e-38
GOTERM_BP_DIRECT	GO:0006956~complement activation	58	3.15904	6.54962e-39	IGHV3-23, IGHV1-46, IGKV3D-11, IGHV4-39, CLU, IGLV2-8, IGHG3, IGHG4, IGHG1, IGHG2, IGKV1-16, IGKV1-17, IGLC3, IGLC2, IGHV3-7, IGHV3-30, IGHV3-33, IGKV1D-39, IGKV1D-33, IGKV4-1, CFB, IGKV2-30, IGLV3-19, IGHV2-70, C1QB, C1QA, IGHV2-5, CFH, C1S, C1R, IGHV4-59, IGHV3-48, IGLV3-1, IGHV1-69, C2, IGLV2-11, C3, IGLV3-25, IGLV1-40, IGLV1-47, IGKC, C7, IGLV6-57, IGKV1-39, IGLV2-14, IGLV1-44, IGKV3-15, IGHV…	1496	87	16792	7.48307	3.04033e-35	6.08067e-36	5.86846e-36
GOTERM_BP_DIRECT	GO:0006898~receptor-mediated endocytosis	76	4.13943	2.61318e-31	IGHV3-23, IGHV1-46, IGKV3D-11, IGHV4-39, ASGR2, JCHAIN, CXCL16, IGLV2-8, IGKV1-16, IGKV1-17, MRC1, ENPP2, IGLC3, OLR1, IGLC2, IGHV3-7, IGHV3-30, IGHV3-33, IGKV1D-39, IGKV1D-33, DNM1, ADRB3, IGKV4-1, IGKV2-30, IGLV3-19, COLEC12, IGHV2-70, IGHV2-5, CD163L1, LRP1, TMPRSS4, CFI, IGHV4-59, IGHV3-48, IGLV3-1, ADRB2, IGHV1-69, IGLV2-11, IGLV3-25, IGLV1-40, IGLV1-47, IGKC, IGLV6-57, IGKV1-39, IGLV2-14, I…	1496	186	16792	4.5864	1.21304e-27	2.02173e-28	1.95117e-28
GOTERM_BP_DIRECT	GO:0038096~Fc-gamma receptor signaling pathway involved in phagocytosis	60	3.26797	7.08835e-29	WIPF1, IGHV3-23, CD3G, IGHV1-46, IGKV3D-11, IGHV4-39, IGLV2-8, IGHG3, IGHG4, FCGR3A, IGHG1, IGHG2, IGKV1-16, IGKV1-17, IGLC3, IGLC2, IGHV3-7, IGHV3-30, IGHV3-33, IGKV1D-39, IGKV1D-33, VAV1, HCK, PLPP4, IGKV4-1, IGKV2-30, IGLV3-19, IGHV2-70, IGHV2-5, WAS, IGHV4-59, IGHV3-48, IGLV3-1, IGHV1-69, IGLV2-11, IGLV3-25, IGLV1-40, IGLV1-47, IGKC, IGLV6-57, IGKV1-39, IGLV2-14, IGLV1-44, IGKV3-15, NCKAP1L, …	1496	127	16792	5.30296	3.29041e-25	4.70059e-26	4.53654e-26
GOTERM_BP_DIRECT	GO:0002250~adaptive immune response	64	3.48584	4.41115e-28	CD86, ITK, CD84, IGHV1OR15-1, CLEC10A, PIK3CD, PIK3CG, CTSS, JCHAIN, SIT1, IGKV2-28, LAMP3, IGKV1-12, CTLA4, CTSH, JAK3, HAVCR2, EOMES, ZNF683, ANXA1, FCRL4, THEMIS, IGKV3D-20, TAP1, LAX1, LAT2, ZAP70, IFNG, CD8B, IFNE, BTK, SKAP1, TNFRSF21, LILRA6, IGKV2D-30, CD1E, VTCN1, CD1C, LILRA2, CD1B, CD1A, CD79B, CD79A, BTLA, PTK2B, SLAMF7, TNFRSF17, PAG1, LAIR1, TNFSF18, LYN, TRAT1, CRTAM, SH2D1A, LILRB…	1496	148	16792	4.85388	2.04765e-24	2.55957e-25	2.47024e-25
GOTERM_BP_DIRECT	GO:0045087~innate immune response	113	6.15468	2.14759e-26	CD84, NCF1, CSF1, NCF2, CLEC10A, IGHV3-23, IFIT5, IL1RAP, CLU, IGHG3, PYCARD, LGALS3, IGHG4, IGHG1, IGHG2, CLEC5A, B2M, ZNF683, ZBP1, CD180, HLA-B, MATK, CYBB, HLA-C, TYROBP, SLPI, BTK, TRIM14, SERPING1, S100A9, CSF1R, CFI, LY96, GATA3, CORO1A, LY9, C2, CLEC7A, CD300LB, NLRP3, TRDC, SLAMF6, IL36RN, CD14, IGHA1, IGHA2, SLAMF1, LYN, SIGLEC15, APOBEC3G, APOBEC3H, SH2D1A, LY86, SSC5D, NFKB2, MARCO, V…	1496	430	16792	2.94972	9.9691e-23	1.10768e-23	1.06902e-23
GOTERM_BP_DIRECT	GO:0006508~proteolysis	120	6.53595	2.7614e-24	ADAMDEC1, TPSB2, IGHV3-23, IGLV2-8, IGHG3, IGHG4, IGHG1, IGHG2, IGKV1-16, IGKV1-17, PLAU, ANPEP, IGHV3-7, PRSS2, CPA3, UNC5CL, IGHV3-30, IGHV3-33, FBXO2, IGKV1D-39, PCOLCE, IGKV1D-33, PAPPA, ADAM12, IGKV4-1, DPEP1, PRTN3, ADAM8, CFB, HTRA4, CFI, KLK5, IGHV4-59, IGHV1-69, TRHDE, KLK7, C2, IGLV2-11, C3, ADAMTS14, IGLV1-40, IGLV6-57, IGLV1-47, IGLV2-14, IGLV1-44, ADAMTS17, IGKV3-15, LONRF2, ELANE, G…	1496	500	16792	2.6939	1.28184e-20	1.28184e-21	1.23711e-21
GOTERM_BP_DIRECT	GO:0006935~chemotaxis	49	2.66885	5.56632e-20	CXCL9, CXCL8, CXCL17, CXCL1, LSP1, FGF2, CXCL14, CXCL2, CXCL16, SPN, PLAU, ENPP2, C3AR1, RAC2, CCR8, CCR7, LGALS9, CCR5, CCR4, CCR2, CMKLR1, PLAUR, DOCK2, CCL13, C5AR2, C5AR1, PTAFR, FPR1, CXCR4, CXCR6, TYMP, CCL8, CXCR3, CCL5, CCL2, NCKAP1L, CCL18, CCL17, CCR1, XCR1, CCL22, CMTM3, CCL20, RARRES2, FOSL1, CXCL10, CXCL11, ACKR4, PLP2	1496	122	16792	4.50824	2.58388e-16	2.34899e-17	2.26701e-17
GOTERM_BP_DIRECT	GO:0007155~cell adhesion	105	5.71895	1.11122e-19	SPON1, COL12A1, SIRPG, TNC, ICAM3, ICAM5, ICAM1, COMP, CDH4, CDH3, CYP1B1, SIRPA, PLXNC1, PCDHAC2, SCN1B, PCDHAC1, CD96, CD300A, OMD, NINJ2, ADAM12, TYRO3, COL8A1, PKP1, CD226, DSC3, PCDHA4, SLAMF7, SLAMF1, CCR1, VCAM1, MUC16, SIGLEC12, SIGLEC10, FN1, COL1A1, SELL, COL5A1, PCDHB2, PARVG, ITGA11, CASS4, CNTN1, ITGBL1, TGFBI, CD22, PTPRT, PTPRU, NRP2, SIGLEC9, ITGAM, TNFAIP6, ITGB4, ITGB2, ITGAL, H…	1496	459	16792	2.56772	5.15829e-16	4.16875e-17	4.02326e-17
GOTERM_BP_DIRECT	GO:0042102~positive regulation of T cell proliferation	34	1.85185	1.16746e-19	SASH3, IL21, CD274, VTCN1, CD3E, AIF1, CORO1A, TNFSF13B, SPN, PNP, CCL5, IL12B, NCKAP1L, CCL19, JAK3, HAVCR2, HLA-DPA1, CARMIL2, ANXA1, VCAM1, LILRB2, PDCD1LG2, CCDC88B, CD4, IL6, PTPRC, CD40LG, IFNG, CD6, IL1B, TNFSF4, HLA-DPB1, CD28, CARD11	1496	60	16792	6.36061	5.41937e-16	4.16875e-17	4.02326e-17
GOTERM_BP_DIRECT	GO:0031295~T cell costimulation	37	2.01525	4.86625e-18	CD86, CD274, CD80, TRAC, CD3G, CD3E, CD3D, TRBV12-3, TNFSF13B, SPN, GRAP2, TRBC1, BTLA, CTLA4, CCL19, ICOS, HLA-DQA1, HLA-DPA1, LYN, HLA-DRB5, TNFSF14, PDCD1LG2, VAV1, CD4, CD40LG, CD5, LCK, HLA-DPB1, CD28, HLA-DRA, PDCD1, CD247, MAP3K14, CARD11, HLA-DQB2, HLA-DRB1, HLA-DQB1	1496	78	16792	5.32449	2.25891e-14	1.52001e-15	1.46696e-15
GOTERM_BP_DIRECT	GO:0007165~signal transduction	192	10.4575	4.9117e-18	RTKN2, CXCL14, FGF2, PYCARD, HPGDS, FGF9, SIT1, RGS1, PLAU, CLEC5A, STMN1, HLA-DOA, HLA-DOB, UNC5CL, IGFBP5, UNC5B, CD300A, SP110, ARRDC2, FST, ANK1, HPCAL4, RUNX1, ARHGAP45, CLDN4, DOK2, TYROBP, PLPP4, S100A6, TYRO3, PKP1, PGR, CD226, ZNF831, RIN1, S100A9, PLPP2, CARD11, PTGES, CHRNA1, GRB7, CSF1R, CD274, CHRNA3, CALCB, SDC4, SH2D2A, CHRNA6, C5AR1, FPR1, ARHGAP19, DAPP1, FPR3, CSF2RB, GATA3, RAS…	1496	1161	16792	1.85626	2.28001e-14	1.52001e-15	1.46696e-15
GOTERM_BP_DIRECT	GO:0038095~Fc-epsilon receptor signaling pathway	57	3.10458	8.46888e-18	ITK, IGHV3-23, IGHV1-46, IGKV3D-11, IGHV4-39, IGLV2-8, IGKV1-16, IGKV1-17, GRAP2, IGLC3, FCER1A, IGLC2, IGHV3-7, IGHV3-30, FCER1G, IGHV3-33, IGKV1D-39, IGKV1D-33, VAV1, LAT2, BTK, IGKV4-1, IGHE, LCP2, CARD11, IGKV2-30, IGLV3-19, IGHV2-70, IGHV2-5, IGHV4-59, IGHV3-48, IGLV3-1, IGHV1-69, PSMB10, IGLV2-11, IGLV3-25, IGLV1-40, IGLV1-47, IGKC, IGLV6-57, IGKV1-39, IGLV2-14, IGLV1-44, IGKV3-15, LYN, IGH…	1496	178	16792	3.59439	3.93125e-14	2.45703e-15	2.37129e-15
GOTERM_BP_DIRECT	GO:0070374~positive regulation of ERK1 and ERK2 cascade	54	2.94118	5.00473e-16	CCL4L2, TREM2, PTPN22, ARRB2, FGF2, TNF, ICAM1, PYCARD, CYSLTR2, GLIPR2, FFAR4, CCR7, LGALS9, HAVCR2, PDGFRA, SERPINF2, XCL2, CHI3L1, XCL1, CSF1R, CCL13, SEMA7A, CCL3L1, C5AR2, C5AR1, NOD1, PLA2G5, NOD2, RASGRP1, CCL8, GPNMB, CCL5, CCL4, FGF20, PTK2B, CCL2, CCL19, CCL18, CCL17, SLAMF1, NTRK1, CCR1, CD74, TGFB1, CCL22, CCL20, PLA2G2A, GPR55, SCIMP, IL6, GPR183, FGF18, NOX4, FGF10	1496	175	16792	3.46359	2.57683e-12	1.36658e-13	1.31889e-13
GOTERM_BP_DIRECT	GO:0050853~B cell receptor signaling pathway	29	1.57952	5.30974e-16	IGHV3-23, PIK3CD, CD79B, IGHG3, CD79A, IGHG4, IGHG1, IGHG2, IGKC, CD19, IGLC3, CTLA4, TRDC, NCKAP1L, IGLC2, IGHA1, IGHA2, LYN, IGLC7, LAT2, IGLL5, ZAP70, PTPRC, KLHL6, LCK, IGHD, BTK, IGHE, MNDA	1496	54	16792	6.02803	2.57683e-12	1.36932e-13	1.32153e-13
GOTERM_BP_DIRECT	GO:0070098~chemokine-mediated signaling pathway	33	1.79739	9.12686e-16	CCL13, CXCL9, CXCL8, CCL3L1, CCL4L2, CXCR4, CXCL1, CXCR6, CXCL3, CXCL2, CCL8, CCL5, CXCR3, CCL4, PTK2B, CCL2, CCR8, CCL19, CCR5, CCL18, CCR4, CCL17, CCR2, CMKLR1, CCR1, XCR1, CCL22, CCL20, CXCL10, CXCL11, ACKR4, XCL2, XCL1	1496	71	16792	5.21707	4.12292e-12	2.22983e-13	2.15202e-13
GOTERM_BP_DIRECT	GO:0030593~neutrophil chemotaxis	30	1.63399	4.58783e-14	CCL13, CXCL8, CCL3L1, CCL4L2, C5AR1, ITGB2, PIK3CD, CXCL3, TREM1, PIK3CG, LGALS3, CCL8, CCL5, CCL4, CCL2, NCKAP1L, CCL18, CCL17, TGFB2, FCER1G, CCL22, CCL20, VAV1, IFNG, JAML, IL1B, SAA1, XCL2, XCL1, S100A9	1496	66	16792	5.10209	2.12846e-10	1.06483e-11	1.02767e-11
GOTERM_BP_DIRECT	GO:0060333~interferon-gamma-mediated signaling pathway	31	1.68845	6.01813e-14	CIITA, PTAFR, IFI30, ICAM1, OASL, GBP2, FCGR1A, GBP1, B2M, HLA-DQA1, HLA-DPA1, HLA-H, HLA-DRB5, VCAM1, STAT1, HLA-B, HLA-C, HLA-A, HLA-F, HLA-G, HCK, IFNG, IRF4, IRF1, HLA-DPB1, IRF8, HLA-DRA, IRF5, HLA-DQB2, HLA-DRB1, HLA-DQB1	1496	71	16792	4.90088	2.79328e-10	1.33029e-11	1.28387e-11
GOTERM_BP_DIRECT	GO:0030198~extracellular matrix organization	54	2.94118	8.92342e-14	ITGAM, HPSE2, ITGB4, SERPINE1, ITGB2, TNC, ICAM3, ICAM5, ITGAL, FGF2, TNF, LOXL1, ICAM1, COMP, ITGAX, COL10A1, ITGB8, EMILIN1, ITGB7, ITGA4, ITGA3, ITGA2, BGN, VCAN, SPINT1, LOX, ELF3, CRISPLD2, COL8A2, COL6A3, COL8A1, CD47, MATN3, TMPRSS6, COL11A1, THBS1, SPOCK2, SPP1, VCAM1, LAMB3, LUM, FN1, NFKB2, COL1A1, COL3A1, COL1A2, COL5A1, COL7A1, COL5A2, MFAP2, ITGA11, BCL3, TGFBI, HPSE	1496	196	16792	3.09249	4.14354e-10	1.88284e-11	1.81713e-11
GOTERM_BP_DIRECT	GO:0050900~leukocyte migration	40	2.17865	5.39878e-13	GRB7, CD84, SELPLG, ITGAM, PROS1, C5AR1, ITGB2, SIRPG, FPR1, FPR3, ITGAL, TREM1, ICAM1, SPN, INPP5D, C3AR1, ITGAX, SIRPA, OLR1, CD177, LYN, CD74, FCER1G, ITGA4, MMP1, ITGA3, FN1, MMP9, CD2, COL1A1, DOK2, SLC7A7, PROC, COL1A2, SELL, JAML, LCK, CD48, CD47, CD244	1496	122	16792	3.6802	2.50622e-09	1.08961e-10	1.05159e-10
GOTERM_BP_DIRECT	GO:0006911~phagocytosis, engulfment	21	1.14379	7.63267e-13	FCER1G, IGLC7, IGHV3-23, TREM2, AIF1, IGHG3, IGLL5, IGHG4, IGHG1, IGHG2, BIN2, IGKC, IGHD, IGLC3, IGHE, TRDC, IGLC2, FCGR1A, IGHA1, MFGE8, IGHA2	1496	35	16792	6.73476	3.54314e-09	1.47629e-10	1.42476e-10
GOTERM_BP_DIRECT	GO:0030574~collagen catabolic process	28	1.52505	1.13781e-12	COL11A1, COL12A1, CTSS, KLK6, ADAMTS14, CTSK, COL10A1, PRSS2, CTSD, MMP7, MMP1, MMP2, MMP9, MMP12, COL1A1, MMP11, COL3A1, MMP14, MMP13, COL1A2, COL5A1, COL7A1, COL5A2, COL8A2, COL6A3, COL8A1, PRTN3, COL6A5	1496	64	16792	4.91076	5.28147e-09	2.11269e-10	2.03896e-10
GOTERM_BP_DIRECT	GO:0050871~positive regulation of B cell activation	18	0.980392	1.82626e-12	IGLC7, IGHV3-23, NOD2, IGHG3, IGLL5, IGHG4, IGHG1, IL6, IGHG2, IGKC, TNFSF4, IGHD, IGLC3, IGHE, TRDC, IGLC2, IGHA1, IGHA2	1496	26	16792	7.77088	8.47725e-09	3.26057e-10	3.14678e-10
GOTERM_BP_DIRECT	GO:0006910~phagocytosis, recognition	18	0.980392	1.05535e-11	COLEC12, IGLC7, IGHV3-23, IGHG3, IGLL5, IGHG4, IGHG1, IGHG2, IGKC, CLEC7A, IGHD, IGLC3, IGHE, TRDC, IGLC2, IGHA1, MFGE8, IGHA2	1496	28	16792	7.21581	4.89896e-08	1.81443e-09	1.75111e-09
GOTERM_BP_DIRECT	GO:0032496~response to lipopolysaccharide	45	2.45098	1.51137e-11	PTGER4, CXCL9, CITED1, PTGER1, C5AR1, LY96, ADM, PTPN22, CSF2RB, FASLG, CXCL1, CXCL3, PTGS2, CXCL2, LOXL1, CASP1, ACP5, CCR7, LGALS9, JUNB, RELT, TNFRSF4, ELANE, NGFR, CD96, JUND, VCAM1, IL10RA, TNFRSF18, TNFRSF9, SLC11A1, TNFRSF10A, NFKB2, P2RX7, CXCL10, CXCL11, CD6, SLPI, PELI1, LTA, FAS, REN, TNFRSF21, PTGES, FGF10	1496	164	16792	3.07992	7.01577e-08	2.50564e-09	2.41819e-09
GOTERM_BP_DIRECT	GO:0007267~cell-cell signaling	58	3.15904	4.35714e-11	CD86, CXCL9, TNFAIP6, CD80, ITGB2, SIRPG, ADM, FASLG, CXCL14, AREG, FGF9, GRAP2, INSL3, CCR5, CD33, GAL3ST4, FGFBP1, IL18, SSTR3, EREG, SFRP2, ADRB3, IL1B, LTA, XCL1, PGR, LTB, S100A9, C1QA, CCL13, ADRB2, TRHDE, TSPAN32, CCL8, CCL5, CCL4, FGF20, CCL18, WNT2, CCL17, TNFSF18, CCR1, TGFB2, TFAP2C, CCL22, GDF15, CD70, CCL20, SH2D1A, INHBA, LILRB2, CXCL10, CXCL11, IL7, FGF18, TNFSF9, TNFSF8, SIGLEC6	1496	254	16792	2.5631	2.02258e-07	6.97443e-09	6.73103e-09
GOTERM_BP_DIRECT	GO:0050729~positive regulation of inflammatory response	28	1.52505	4.54456e-11	PTGER4, IL21, CCL13, CCL3L1, CCL4L2, SERPINE1, IL1RL1, CCL8, CCL5, CCL4, IL12B, CCL2, CCL18, LDLR, CCR2, TGM2, TNFSF18, ITGA2, PLA2G2A, IL18, NLRP12, TNFSF4, XCL2, XCL1, TLR10, TLR7, CD47, S100A9	1496	73	16792	4.30533	2.10959e-07	7.03195e-09	6.78654e-09
GOTERM_BP_DIRECT	GO:0002548~monocyte chemotaxis	21	1.14379	6.55803e-11	CCL13, ANXA1, CCL22, CCL3L1, CCL20, CCL4L2, PTPRO, LGALS3, IL6, CCL8, CCL5, CCL4, XCL2, XCL1, CCL2, TNFSF11, CCL19, FOLR2, CCL18, IL6R, CCL17	1496	42	16792	5.6123	3.04423e-07	9.82011e-09	9.4774e-09
GOTERM_BP_DIRECT	GO:0050852~T cell receptor signaling pathway	41	2.23312	9.90057e-11	ITK, TRAC, WAS, PIK3CD, PTPN22, CD3G, GATA3, CD3E, CD3D, TRBV12-3, PSMB10, INPP5D, GRAP2, TRBC1, PAG1, HLA-DQA1, HLA-DPA1, CARMIL2, HLA-DRB5, TRAT1, THEMIS, FOXP3, PSMB8, PSMB9, ZAP70, CD4, PTPRC, THEMIS2, IFNG, LCK, HLA-DPB1, CD28, HLA-DRA, LCP2, CD247, CARD11, TNFRSF21, HLA-DQB2, HLA-DRB1, SKAP1, HLA-DQB1	1496	148	16792	3.10952	4.59584e-07	1.4362e-08	1.38608e-08
GOTERM_BP_DIRECT	GO:0071222~cellular response to lipopolysaccharide	34	1.85185	4.78279e-10	CD86, CSF2, CXCL8, CD80, GFI1, SERPINE1, TNFAIP3, TNF, CXCL16, ICAM1, PYCARD, ZFP36, MRC1, ZC3H12A, IL12B, CCL2, STAP1, NLRP3, CD14, CCR5, B2M, HAVCR2, CCL20, CD180, LILRB1, LILRB2, TNFRSF1B, CXCL10, IL6, IFNG, AXL, TNFSF4, LCN2, IRF8	1496	113	16792	3.37731	2.22017e-06	6.7278e-08	6.493e-08
GOTERM_BP_DIRECT	GO:0032729~positive regulation of interferon-gamma production	21	1.14379	5.05236e-10	SASH3, SLC11A1, IL18, HLA-A, CD3E, TNF, PYCARD, IL1B, TNFSF4, BCL3, HLA-DPB1, LTA, IRF8, IL12B, CD226, SLAMF6, CD14, IL12RB1, CCR2, HAVCR2, HLA-DPA1	1496	46	16792	5.12427	2.3453e-06	6.89795e-08	6.65722e-08
GOTERM_BP_DIRECT	GO:0071346~cellular response to interferon-gamma	23	1.25272	1.09733e-09	GBP5, CCL13, CIITA, CCL22, CCL3L1, CCL20, CCL4L2, AIF1, CCL8, MYC, CCL5, MRC1, CCL4, XCL2, XCL1, IL12B, CCL2, CCL19, LGALS9, IL12RB1, CCL18, CCL17, HLA-DPA1	1496	57	16792	4.52922	5.09381e-06	1.45538e-07	1.40459e-07
GOTERM_BP_DIRECT	GO:0007169~transmembrane receptor protein tyrosine kinase signaling pathway	30	1.63399	2.24647e-09	RET, ALK, PTPRT, CSF1R, ITK, CSF1, FLT3, CD3E, RASGRP4, ERBB3, STAP1, PAG1, LYN, NTRK1, TRAT1, INSRR, MATK, PILRA, HCK, ZAP70, DOK2, CD4, CD8B, LCK, CD8A, CD7, BTK, LCP2, ROR1, MET	1496	96	16792	3.50769	1.0428e-05	2.89669e-07	2.7956e-07
GOTERM_BP_DIRECT	GO:0019882~antigen processing and presentation	22	1.19826	3.30452e-09	CD74, RAB3C, HLA-H, HLA-DRB5, HLA-B, HLA-C, RAB27A, HLA-A, HLA-G, PSMB8, CTSS, RELB, RAB32, IFNG, CD8A, HLA-DPB1, CTSH, HLA-DRA, HLA-DQA1, HLA-DRB1, HLA-DPA1, HLA-DQB1	1496	55	16792	4.48984	1.53394e-05	4.13423e-07	3.98995e-07
GOTERM_BP_DIRECT	GO:0060326~cell chemotaxis	24	1.30719	3.38433e-09	PDGFRA, CCL13, CXCL9, VCAM1, CCL20, CCL4L2, LEF1, C5AR1, RHOG, FPR1, CXCL1, FPR3, AZU1, ARRB2, CXCL2, CXCL14, CXCL10, CCL8, BIN2, CCL5, C3AR1, CCL2, CCL19, HBEGF	1496	65	16792	4.14447	1.57099e-05	4.13423e-07	3.98995e-07
GOTERM_BP_DIRECT	GO:0042130~negative regulation of T cell proliferation	18	0.980392	3.58709e-09	PLA2G2D, HLA-DRB5, TGFB1, SDC4, LILRB1, LILRB2, FOXP3, HLA-G, SPN, GPNMB, IL2RA, PELI1, CTLA4, PDE5A, VSIG4, TNFRSF21, HLA-DRB1, HAVCR2	1496	37	16792	5.46062	1.66511e-05	4.26955e-07	4.12055e-07
GOTERM_BP_DIRECT	GO:0042110~T cell activation	20	1.08932	6.03181e-09	CD86, ITK, TNFSF14, CD80, WAS, PIK3CD, CD3G, SLA2, CD3E, FOXP3, PIK3CG, CD2, ZAP70, HSH2D, CD8B, CLEC7A, IRF4, CD8A, CD7, CD48	1496	47	16792	4.77643	2.79993e-05	6.99991e-07	6.75562e-07
GOTERM_BP_DIRECT	GO:0010628~positive regulation of gene expression	54	2.94118	1.01836e-08	CSF2, CSF1, CITED1, TNC, PIK3CD, PTPN22, ARRB2, CD3E, TNF, RIMS2, CDH3, FGF9, MYC, LAMP3, ZC3H12A, CTSH, ITGB8, LGALS9, ZNF683, ITGA3, SLC11A1, NOG, SOX11, SERPINB9, POU3F1, TGFBR1, SFRP4, IL1A, IFNG, ALDH1A2, IL1B, PLAG1, LEF1, TWIST1, IQGAP3, ERBB3, STAP1, LDLR, TGFB2, WNT10A, TGFB1, FN1, HMGA2, RAB27A, LILRB1, INHBA, AZU1, KLF4, P2RX7, IL6, CD28, LCN2, CNTN1, IL7R	1496	262	16792	2.31347	4.72712e-05	1.15298e-06	1.11275e-06
GOTERM_BP_DIRECT	GO:0010759~positive regulation of macrophage chemotaxis	10	0.544662	1.60165e-08	TNFSF18, CSF1, CCL5, RARRES2, C5AR1, CXCL17, C3AR1, CCL2, THBS1, CMKLR1	1496	11	16792	10.2042	7.43456e-05	1.7702e-06	1.70842e-06
GOTERM_BP_DIRECT	GO:0007229~integrin-mediated signaling pathway	29	1.57952	2.12612e-08	SEMA7A, ADAMDEC1, ITGAM, ITGB4, PLEK, ITGB2, ITGAL, PRAM1, TSPAN32, ADAM23, ITGAX, PTK2B, ITGB8, ITGB7, FCER1G, ITGA4, ITGA3, ITGA2, VAV1, HCK, COL3A1, TYROBP, ITGA11, ADAM12, ITGBL1, CCM2, ADAM8, CD47, FERMT3	1496	99	16792	3.28801	9.86894e-05	2.29522e-06	2.21512e-06
GOTERM_BP_DIRECT	GO:0006952~defense response	23	1.25272	3.56547e-08	COLEC12, IL32, CD74, HCP5, CD84, CXCL9, SP140, HLA-B, PSG1, RNASE6, WAS, TAP1, INHBB, NOD1, GATA3, INHBA, NOD2, LILRB3, LILRA2, NLRP3, CD48, KCNN4, TPSAB1	1496	67	16792	3.85322	0.000165496	3.76157e-06	3.6303e-06
GOTERM_BP_DIRECT	GO:0006959~humoral immune response	21	1.14379	4.18877e-08	EBI3, SH2D1A, LY86, TREM2, GATA3, PAX5, POU2F2, TREM1, TNF, PSMB10, IL6, IFNG, IL7, POU2AF1, IFNE, GPR183, CD28, LTA, CCL2, PDCD1, TNFRSF21	1496	57	16792	4.13538	0.000194424	4.32095e-06	4.17016e-06
GOTERM_BP_DIRECT	GO:0071356~cellular response to tumor necrosis factor	30	1.63399	6.61778e-08	CCL13, CXCL8, CCL3L1, CCL4L2, GATA3, THBS1, ZFP36L1, ICAM1, PYCARD, ZFP36, CCL8, CCL5, CCL4, ZC3H12A, CCL2, HAS2, CCL19, CCL18, CCL17, CCL22, VCAM1, CCL20, COL1A1, DCSTAMP, IL6, LCN2, XCL2, CHI3L1, XCL1, TNFRSF21	1496	110	16792	3.06125	0.00030715	6.6782e-06	6.44514e-06
GOTERM_BP_DIRECT	GO:0030217~T cell differentiation	15	0.816993	6.85937e-08	EGR1, PIK3CD, RHOH, PTPN22, CD3D, VAV1, RUNX2, ZAP70, CD4, PTPRC, LCK, LEPR, IL7R, SOX4, GPR18	1496	30	16792	5.6123	0.000318361	6.77472e-06	6.53829e-06
GOTERM_BP_DIRECT	GO:0030199~collagen fibril organization	17	0.925926	7.49471e-08	TGFB2, ANXA2, LUM, COL11A1, SERPINF2, COL12A1, TGFBR1, COL1A1, MMP11, COL3A1, ADAMTS14, SFRP2, COL1A2, COL5A1, LOX, COL5A2, CYP1B1	1496	39	16792	4.89277	0.000347844	7.248e-06	6.99506e-06
GOTERM_BP_DIRECT	GO:0033209~tumor necrosis factor-mediated signaling pathway	31	1.68845	9.55648e-08	FASLG, TNF, PSMB10, TNFSF13B, PYCARD, PTK2B, TNFSF11, TNFRSF17, RELT, TNFRSF4, TNFSF18, NGFR, TNFRSF12A, TNFSF14, CD70, STAT1, TNFRSF18, TNFRSF9, TNFRSF10A, TNFRSF1B, PSMB8, PSMB9, AIM2, CD40LG, TNFSF4, LTA, FAS, LTB, MAP3K14, TNFRSF21, BIRC3	1496	118	16792	2.94884	0.000443513	9.0533e-06	8.73735e-06
GOTERM_BP_DIRECT	GO:0048661~positive regulation of smooth muscle cell proliferation	21	1.14379	1.1181e-07	STAT1, ITGA2, SERPINF2, PTAFR, IL18, IGF1, PTGS2, AIF1, FGF2, THBS1, TNF, EREG, IL6, NR4A3, MYC, CCL5, HMOX1, IL6R, ELANE, TGM2, HBEGF	1496	60	16792	3.92861	0.000518888	1.03805e-05	1.00182e-05
GOTERM_BP_DIRECT	GO:0071347~cellular response to interleukin-1	23	1.25272	1.15399e-07	CCL13, CXCL8, CCL22, CCL3L1, CCL20, CCL4L2, ICAM1, PYCARD, IL6, CCL8, MYC, CCL5, CCL4, ZC3H12A, XCL2, LCN2, XCL1, CCL2, CHI3L1, HAS2, CCL19, CCL18, CCL17	1496	71	16792	3.63614	0.00053554	1.05036e-05	1.0137e-05
GOTERM_BP_DIRECT	GO:0007166~cell surface receptor signaling pathway	53	2.88671	1.24787e-07	SIGLEC9, CD3G, CD3E, CD3D, SIRPB1, ASGR2, SPN, ADGRE2, LEPR, CD37, CCR5, ADGRE4P, CD53, LAG3, ANXA1, DOK2, IFNG, CD8A, MET, CD101, BIRC3, LY6E, CD274, IGSF6, KLRB1, TACSTD2, LY96, ADRB2, TSPAN32, ADGRG2, CXCR3, CD19, PTK2B, CCL2, CD14, KLRC1, CCR1, TNFRSF10A, INHBA, LILRB2, LILRB3, CD2, P2RX7, CXCL10, MARCO, CD4, PTPRC, IL2RA, CLCF1, CD28, CD247, IL7R, CLEC2D	1496	274	16792	2.17118	0.000579094	1.11396e-05	1.07509e-05
GOTERM_BP_DIRECT	GO:0051897~positive regulation of protein kinase B signaling	25	1.36166	1.73168e-07	GATA3, ARRB2, FGF2, THBS1, TNF, PIK3CG, PIK3R5, RASD2, TNFSF11, CCR7, CCL19, TGFB1, IGFBP5, IL18, IGF2, TGFBR1, IL6, AXL, CD28, NOX4, CHI3L1, HCLS1, ADAM8, HPSE, HBEGF	1496	84	16792	3.34065	0.000803521	1.51669e-05	1.46376e-05
GOTERM_BP_DIRECT	GO:0006968~cellular defense response	21	1.14379	2.06441e-07	ITK, CXCL9, FCMR, NCF1, TRAT1, NCF2, SH2D1A, C5AR1, LY96, LSP1, LILRB2, HLA-G, SPN, FOSL1, TYROBP, CD19, CLEC5A, PTK2B, MNDA, CCR5, CCR2	1496	62	16792	3.80188	0.000957841	1.77463e-05	1.7127e-05
GOTERM_BP_DIRECT	GO:0032689~negative regulation of interferon-gamma production	14	0.762527	2.19239e-07	CD274, CD96, HLA-DRB5, LILRB1, GATA3, PDCD1LG2, FOXP3, IL1RL1, AXL, TNFSF4, XCL1, LGALS9, HLA-DRB1, HAVCR2	1496	28	16792	5.6123	0.00101719	1.85038e-05	1.7858e-05
GOTERM_BP_DIRECT	GO:0006915~apoptotic process	88	4.79303	3.10621e-07	PLEKHF1, NCF1, CITED1, GPR65, ITGB2, NUDT2, TNFAIP3, FASLG, AHR, SHF, COMP, PYCARD, EVA1A, RASSF5, ZC3H12A, PIM1, CASP1, CTSH, PIM2, PHLDA2, TP63, CTSC, IER3, UNC5B, DCC, SERPINB9, TGFBR1, THOC6, IL1A, SFRP2, AIM2, MELK, IFNG, IRF1, IL1B, MZB1, LTA, DPEP1, BIRC5, CHI3L1, BIRC7, S100A9, TNFRSF21, BIRC3, PPP1R15A, PRUNE2, C5AR1, CXCR4, NOD1, ZFP36L1, TFPT, DRAM1, CXCR3, INPP5D, PTK2B, NLRP3, PMAIP1…	1496	567	16792	1.74209	0.00144086	2.57483e-05	2.48497e-05
GOTERM_BP_DIRECT	GO:0002504~antigen processing and presentation of peptide or polysaccharide antigen via MHC class II	11	0.599129	3.29554e-07	HLA-DMA, HLA-DRB5, HLA-DPB1, HLA-DRA, HLA-DOA, HLA-DOB, HLA-DQB2, HLA-DRB1, HLA-DQA1, HLA-DPA1, HLA-DQB1	1496	17	16792	7.26298	0.00152862	2.68384e-05	2.59018e-05
GOTERM_BP_DIRECT	GO:0001525~angiogenesis	45	2.45098	3.73538e-07	NRP2, CXCL8, TMPRSS6, SH2D2A, SERPINE1, CXCL17, TGFA, PTGS2, PIK3R6, PIK3CG, TYMP, TMEM100, SRPX2, FGF9, CXCR3, ANPEP, ZC3H12A, LEPR, CYP1B1, PTK2B, CCL2, HMOX1, EPHB3, TGFB2, TNFRSF12A, ANXA2, UNC5B, MMP2, IL18, FN1, PLXDC1, EREG, MMP14, FAP, FGF18, COL8A2, COL8A1, ANG, ADAM8, TGFBI, PLCD3, MFGE8, RAMP1, SCG2, FGF10	1496	223	16792	2.26505	0.00173246	2.98959e-05	2.88526e-05
GOTERM_BP_DIRECT	GO:0045766~positive regulation of angiogenesis	29	1.57952	6.61349e-07	CXCL8, C5AR1, ITGB2, SERPINE1, TWIST1, ADM, FGF2, THBS1, PIK3R6, C3, CYSLTR2, RRAS, CXCR3, ZC3H12A, C3AR1, CYP1B1, PTK2B, HMOX1, CTSH, NTRK1, SPHK1, VASH2, CYBB, RUNX1, IL1A, SFRP2, LRG1, IL1B, CHI3L1	1496	115	16792	2.83055	0.00306528	5.20336e-05	5.02177e-05
GOTERM_BP_DIRECT	GO:0090023~positive regulation of neutrophil chemotaxis	12	0.653595	7.51899e-07	CD74, CXCL8, C5AR1, RAC2, C3AR1, XCL1, CCR7, CXCL1, NCKAP1L, CCL19, CXCL3, CXCL2	1496	22	16792	6.12251	0.00348423	5.81719e-05	5.61418e-05
GOTERM_BP_DIRECT	GO:0009615~response to virus	28	1.52505	8.78009e-07	CXCR4, GATA3, TNF, CLU, IFIT3, IFIT2, OASL, CCL8, CCL5, CCL4, STMN1, CCL19, PIM2, BATF3, CCL22, RSAD2, HMGA1, HMGA2, LILRB1, FOXP3, DCLK1, FOSL1, IFNG, TNFSF4, BCL3, LCN2, XCL1, TLR8	1496	110	16792	2.85717	0.00406742	6.6815e-05	6.44833e-05
GOTERM_BP_DIRECT	GO:0051607~defense response to virus	36	1.96078	9.96252e-07	CD86, CXCL9, NLRC5, IFIT5, SAMHD1, IFIT3, IFIT2, OASL, PYCARD, IFI16, ZC3H12A, ITGAX, IL12B, NLRP3, PMAIP1, GBP1, APOBEC3G, RSAD2, STAT1, APOBEC3H, CARD9, ISG15, LILRB1, AZU1, UNC13D, CXCL10, IL6, PTPRC, IFNG, CD8A, IRF1, IFNE, CD207, TLR8, IRF5, TLR7	1496	165	16792	2.449	0.00461393	7.45903e-05	7.19872e-05
GOTERM_BP_DIRECT	GO:0019221~cytokine-mediated signaling pathway	31	1.68845	1.08683e-06	CSF1R, LRRC15, FLT3, PTPRN, EBI3, CSF2RA, IL22RA2, PODNL1, STAT4, IL12B, CCL2, TNFSF11, IL12RB1, IL6R, CCR2, TGM2, CCR1, IL10RA, BGN, IL17RD, ASPN, EREG, IL1A, HCK, IL6, IFNE, IL1B, CLCF1, IL2RB, IRF5, PLP2	1496	131	16792	2.6562	0.00503235	8.00801e-05	7.72854e-05
GOTERM_BP_DIRECT	GO:0042060~wound healing	23	1.25272	1.14856e-06	PDGFRA, TGFB2, WNT5B, SDC4, TGFB3, CCL20, SLC11A1, NOG, TNC, FN1, TGFA, GRHL3, FGF2, TGFBR1, EREG, COL3A1, IL6, CDH3, LOX, ERBB3, EPPK1, TIMP1, FGF10	1496	80	16792	3.22707	0.00531745	8.28953e-05	8.00023e-05
GOTERM_BP_DIRECT	GO:0035987~endodermal cell differentiation	13	0.708061	1.16075e-06	LAMB3, ITGA4, COL11A1, MMP2, ITGB2, COL12A1, FN1, HMGA2, INHBA, MMP9, MMP14, COL7A1, COL8A1	1496	27	16792	5.40444	0.0053737	8.28953e-05	8.00023e-05
GOTERM_BP_DIRECT	GO:0042832~defense response to protozoan	11	0.599129	1.32489e-06	CCDC88B, IL6, IFNG, CLEC7A, IRF4, SLC11A1, BCL3, IRF8, IL12B, TSPAN32, BATF	1496	19	16792	6.49845	0.00613125	9.31284e-05	8.98783e-05
GOTERM_BP_DIRECT	GO:0034097~response to cytokine	18	0.980392	1.35753e-06	CD274, JUND, CITED1, STAT1, PLA2G5, OSMR, CXCL16, RELB, NFKB2, GNAO1, FOSL1, COL3A1, ALDH1A2, ACP5, TIMP1, JUNB, IL6R, PTGES	1496	52	16792	3.88544	0.00628184	9.31284e-05	8.98783e-05
GOTERM_BP_DIRECT	GO:0050777~negative regulation of immune response	9	0.490196	1.38429e-06	LYN, COL3A1, TGFB2, INPP5D, IL2RA, CTLA4, LILRB2, FOXP3, HLA-G	1496	12	16792	8.41845	0.00640526	9.31284e-05	8.98783e-05
GOTERM_BP_DIRECT	GO:0045086~positive regulation of interleukin-2 biosynthetic process	9	0.490196	1.38429e-06	CD86, IL1A, CD4, IRF4, IL1B, CD80, CD28, CD3E, CARD11	1496	12	16792	8.41845	0.00640526	9.31284e-05	8.98783e-05
GOTERM_BP_DIRECT	GO:0032760~positive regulation of tumor necrosis factor production	17	0.925926	1.50262e-06	SASH3, FCER1G, CARD9, PTAFR, LY96, TWIST1, NOD1, NOD2, CLU, RASGRP1, CD2, PYCARD, IFNG, IL12B, CCL2, CD14, CCL19	1496	47	16792	4.05996	0.00695089	9.9645e-05	9.61676e-05
GOTERM_BP_DIRECT	GO:0060337~type I interferon signaling pathway	20	1.08932	1.7301e-06	EGR1, HLA-H, RSAD2, STAT1, HLA-B, HLA-C, ISG15, HLA-A, SAMHD1, HLA-F, HLA-G, PSMB8, IFIT3, IFIT2, OASL, IRF4, IRF1, IRF8, IRF5, GBP2	1496	64	16792	3.50769	0.00799898	0.000113115	0.000109167
GOTERM_BP_DIRECT	GO:0048247~lymphocyte chemotaxis	13	0.708061	1.86688e-06	CCL13, CCL22, CCL3L1, CCL20, CCL4L2, CCL8, SAA1, XCL2, CCL2, ADAM8, CCL19, CCL18, CCL17	1496	28	16792	5.21142	0.00862862	0.000120362	0.000116161
GOTERM_BP_DIRECT	GO:0008285~negative regulation of cell proliferation	65	3.54031	1.98424e-06	PTPRU, BTG2, CXCL8, SERPINE2, SIRPG, CHD5, ADM, CXCL1, FGF2, IFIT3, RASSF5, CYP1B1, QSOX1, PIM2, ADAMTS8, SOX4, CD33, FGFBP1, FBXO2, P3H3, EMP3, SSTR3, FOXP3, EREG, SFRP4, IL1A, SFRP2, ALDH1A2, IRF1, IL1B, PKP2, PTGES, CSF1R, CCL3L1, GATA3, PTGS2, TSPAN32, SCIN, GPNMB, PTK2B, IGFBP6, S100A11, CDKN2D, NTRK1, LYN, CGREF1, TGFB2, CDKN2B, TGFB1, BCL11B, TGFB3, CDKN2A, TNFRSF9, RARRES1, OSM, HMGA1, IN…	1496	396	16792	1.84242	0.00916856	0.000126176	0.000121772
GOTERM_BP_DIRECT	GO:0030168~platelet activation	28	1.52505	2.22161e-06	DGKA, ARRB2, PIK3R6, PIK3CG, PIK3R5, GNA15, PDPN, RAC2, FLNA, LYN, FCER1G, ENTPD2, ACTN1, RHOG, ADRA2A, VAV1, COL1A1, COL3A1, IL6, COL1A2, CD40LG, LCK, AXL, P2RX1, TYRO3, SAA1, LCP2, F2RL2	1496	115	16792	2.73295	0.0102597	0.000139361	0.000134498
GOTERM_BP_DIRECT	GO:0043065~positive regulation of apoptotic process	53	2.88671	2.27371e-06	ADM, FASLG, CLU, TNF, ARHGAP4, IFIT2, PYCARD, RASSF2, CYP1B1, CTLA4, SOX4, TGM2, SPINK2, TNFRSF12A, DUSP6, VAV1, CLIP3, SFRP4, ALDH1A3, SFRP2, MELK, ALDH1A2, KCNMA1, EEF1A2, LTA, IRF5, NGEF, BCL2A1, PTGS2, GRIN2A, SCIN, INPP5D, HMOX1, PMAIP1, SLIT2, BID, NGFR, TGFB1, TGFB3, CDKN2A, GADD45A, GZMA, HMGA2, LILRB1, S100B, FOSL1, IL6, STK17A, WT1, NOX4, FAS, MNDA, PDCD1	1496	300	16792	1.98301	0.0104991	0.000140728	0.000135816
GOTERM_BP_DIRECT	GO:0008284~positive regulation of cell proliferation	73	3.97603	2.5598e-06	CD86, IL21, CSF2, CSF1, HPSE2, BNC1, FLT3, SIRPG, TNC, ADM, FASLG, FGF2, AREG, TNFSF13B, FGF9, MYC, RAC2, CTSH, TIMP1, IL6R, SOX4, PDGFRA, TRPC5, FGFBP1, RHOG, MATK, SOX11, OSMR, NCCRP1, TGFBR1, ADRA2A, RUNX2, EREG, HCK, SFRP2, IFNG, ALDH1A2, MZB1, BIRC5, HCLS1, PRTN3, CD47, ATF3, HBEGF, CSF1R, LEF1, TGFA, THBS1, PLAC8, CXCR3, FGF20, PTK2B, HAS2, S1PR2, WNT2, SLAMF1, LYN, TGFB2, TGFB1, OSM, IGF2,…	1496	466	16792	1.75836	0.0118123	0.00015635	0.000150894
GOTERM_BP_DIRECT	GO:0050728~negative regulation of inflammatory response	22	1.19826	3.63225e-06	PTGER4, TNFAIP6, SERPINF1, CXCL17, TNFAIP3, GATA3, AOAH, KLF4, TNFRSF1B, IL22RA2, NLRP12, ZFP36, PROC, IL2RA, TYRO3, SAA1, FFAR4, NLRP3, ACP5, TNFAIP8L2, APOE, ELANE	1496	79	16792	3.12584	0.0167196	0.000218973	0.000211331
GOTERM_BP_DIRECT	GO:0002407~dendritic cell chemotaxis	10	0.544662	4.3098e-06	CCR1, TRPM2, CCL5, GPR183, CXCR4, CCR7, CCL19, CCR5, PIK3CG, CCR2	1496	17	16792	6.60271	0.0198074	0.000256489	0.000247537
GOTERM_BP_DIRECT	GO:0030449~regulation of complement activation	13	0.708061	4.48395e-06	CR1, CFH, C5AR2, PROS1, CFI, C5AR1, C2, C3, C7, C3AR1, SUSD4, CD55, CFB	1496	30	16792	4.86399	0.0205994	0.000263475	0.00025428
GOTERM_BP_DIRECT	GO:0030335~positive regulation of cell migration	37	2.01525	5.11184e-06	RET, CD274, GRB7, CSF1R, LRRC15, SEMA7A, CEMIP, SEMA3C, TNFAIP6, CSF1, LEF1, PIK3CD, AIF1, CORO1A, THBS1, CXCL16, GPNMB, PLAU, CCL5, PTK2B, HAS2, CTSH, GTSE1, CCR1, LYN, PDGFRA, CARMIL2, TGFB1, WNT5B, SPHK1, IGF1, TGFBR1, ADRA2A, COL1A1, MMP14, HBEGF, FERMT3	1496	184	16792	2.25712	0.0234499	0.000296615	0.000286263
GOTERM_BP_DIRECT	GO:0050870~positive regulation of T cell activation	10	0.544662	7.93747e-06	PYCARD, CCDC88B, LCK, SIRPG, HLA-DPB1, TNFSF11, CCL2, CD47, CCR2, HLA-DPA1	1496	18	16792	6.23589	0.0361753	0.000454885	0.00043901
GOTERM_BP_DIRECT	GO:0043029~T cell homeostasis	12	0.653595	9.13803e-06	P2RX7, GPR174, CCNB2, TGFB1, SLC46A2, TNFSF14, SIT1, PMAIP1, NCKAP1L, JAK3, FOXP3, CORO1A	1496	27	16792	4.98871	0.0415319	0.000517302	0.000499249
GOTERM_BP_DIRECT	GO:0031663~lipopolysaccharide-mediated signaling pathway	13	0.708061	9.89068e-06	LYN, TGFB1, PTAFR, IL18, LY96, PTPN22, TNF, HCK, CD6, IL1B, CCL5, CCL2, CD14	1496	32	16792	4.55999	0.0448747	0.000553163	0.000533858
GOTERM_BP_DIRECT	GO:0045060~negative thymic T cell selection	8	0.43573	1.0465e-05	SPN, CD74, ZAP70, CD28, FAS, CCR7, DOCK2, CD3E	1496	11	16792	8.16334	0.0474176	0.000570053	0.000550159
GOTERM_BP_DIRECT	GO:0050868~negative regulation of T cell activation	8	0.43573	1.0465e-05	LAG3, PTPN22, TNFAIP8L2, VTCN1, TIGIT, LAX1, JAK3, PAG1	1496	11	16792	8.16334	0.0474176	0.000570053	0.000550159
GOTERM_BP_DIRECT	GO:0006909~phagocytosis	16	0.87146	1.05611e-05	ANXA1, SLC11A1, ITGB2, ICAM3, PLD4, ICAM5, ITGAL, CORO1A, UNC13D, AXL, CEACAM4, LEPR, IRF8, CD14, ELANE, SLAMF1	1496	48	16792	3.74153	0.0478425	0.000570053	0.000550159
GOTERM_BP_DIRECT	GO:0018108~peptidyl-tyrosine phosphorylation	32	1.74292	1.09016e-05	RET, ALK, CSF1R, CSF2, EPHA10, FLT3, CSF2RB, FGF2, CSF2RA, FGF9, ERBB3, FGF20, PTK2B, IL12RB1, JAK3, EPHB3, LYN, NTRK1, PDGFRA, INSRR, EREG, HCK, ZAP70, MELK, AXL, FGF18, TYRO3, BTK, ROR1, MET, FGF10, HBEGF	1496	153	16792	2.34763	0.0493464	0.00058167	0.00056137
GOTERM_BP_DIRECT	GO:0010818~T cell chemotaxis	7	0.381264	1.17975e-05	CXCL10, CXCL11, CXCR3, GPR183, PIK3CD, PIK3CG, CXCL16	1496	8	16792	9.82152	0.0532916	0.000615324	0.000593849
GOTERM_BP_DIRECT	GO:1902715~positive regulation of interferon-gamma secretion	7	0.381264	1.17975e-05	CD2, CARMIL2, PTPN22, LGALS9, RASGRP1, CD244, SLAMF1	1496	8	16792	9.82152	0.0532916	0.000615324	0.000593849
GOTERM_BP_DIRECT	GO:0032720~negative regulation of tumor necrosis factor production	14	0.762527	1.35808e-05	C5AR2, TNFAIP3, TWIST1, PTPN22, ARRB2, FOXP3, GPNMB, AXL, ZC3H12A, ACP5, LGALS9, GPR18, HAVCR2, SLAMF1	1496	38	16792	4.13538	0.0610966	0.00070047	0.000676024
GOTERM_BP_DIRECT	GO:0043011~myeloid dendritic cell differentiation	10	0.544662	1.38888e-05	CD86, DCSTAMP, BATF3, SPI1, TGFB1, CSF2, IRF4, CAMK4, RELB, BATF	1496	19	16792	5.90768	0.0624378	0.000708481	0.000683756
GOTERM_BP_DIRECT	GO:0097028~dendritic cell differentiation	8	0.43573	2.31779e-05	LYN, TRPM2, BATF3, CSF2, FLT3, AXL, TREM2, LILRB1	1496	12	16792	7.48307	0.102007	0.00116088	0.00112037
GOTERM_BP_DIRECT	GO:0032753~positive regulation of interleukin-4 production	10	0.544662	2.32576e-05	SASH3, CD40LG, TNFSF4, CD28, NLRP3, GATA3, LGALS9, CD3E, FOXP3, HAVCR2	1496	20	16792	5.6123	0.102339	0.00116088	0.00112037
GOTERM_BP_DIRECT	GO:0009611~response to wounding	18	0.980392	2.43689e-05	CCR1, TGFB2, TGFB1, ITGB4, TNC, FN1, SLC1A3, ADM, ZFP36L1, KLK6, GAP43, ZFP36, GRIN2A, MDK, MYC, CCL2, F2RL2, CCR2	1496	63	16792	3.20703	0.106958	0.00120341	0.00116141
GOTERM_BP_DIRECT	GO:0090026~positive regulation of monocyte chemotaxis	9	0.490196	2.59755e-05	TNFSF18, CCR1, CXCL10, CCL5, SERPINE1, CXCL17, CCL2, AIF1, CCR2	1496	16	16792	6.31384	0.113594	0.00126924	0.00122495
GOTERM_BP_DIRECT	GO:0022617~extracellular matrix disassembly	20	1.08932	2.69552e-05	MMP7, LAMB3, MMP1, MMP2, FN1, MMP9, CTSS, KLK7, MMP12, MMP11, MMP14, MMP13, CTSK, SPP1, ADAM8, LCP1, TIMP1, TPSAB1, PRSS2, ELANE	1496	76	16792	2.95384	0.117616	0.0013034	0.00125791
GOTERM_BP_DIRECT	GO:0002576~platelet degranulation	24	1.30719	2.9174e-05	LYN, TGFB2, TGFB1, SERPINA1, TGFB3, ACTN1, PROS1, RARRES2, SERPINF2, PLEK, SERPINE1, IGF2, FN1, F13A1, CTSW, IGF1, CLU, THBS1, TUBA4A, TMSB4X, SERPING1, FLNA, QSOX1, TIMP1	1496	103	16792	2.61544	0.126657	0.00139614	0.00134742
GOTERM_BP_DIRECT	GO:0002480~antigen processing and presentation of exogenous peptide antigen via MHC class I, TAP-independent	7	0.381264	3.27104e-05	HLA-H, HLA-B, HLA-C, HLA-A, HLA-F, B2M, HLA-G	1496	9	16792	8.73024	0.140878	0.00153375	0.00148023
GOTERM_BP_DIRECT	GO:0046641~positive regulation of alpha-beta T cell proliferation	7	0.381264	3.27104e-05	ZAP70, TNFSF4, CD80, EBI3, CD28, CD3E, CCR2	1496	9	16792	8.73024	0.140878	0.00153375	0.00148023
GOTERM_BP_DIRECT	GO:0042127~regulation of cell proliferation	35	1.90632	3.63378e-05	ITK, CXCL9, TCF7, TNC, CXCL3, TNF, CXCL2, PTGS1, ERBB3, PLAU, PTK2B, BID, JUNB, RELT, TNFRSF4, S100A11, NGFR, EGLN3, TFAP2C, JUND, ANXA1, TGFB3, TNFRSF18, TNFRSF10A, TNFRSF1B, CXCL10, CXCL11, LCK, MZB1, BTK, FAS, BIRC7, PLCD3, LGR5, TNFRSF21	1496	185	16792	2.12357	0.155223	0.0016868	0.00162793
GOTERM_BP_DIRECT	GO:0097191~extrinsic apoptotic signaling pathway	14	0.762527	4.56533e-05	TGFB2, TGFB1, TNFRSF12A, CD70, G0S2, FASLG, TNFRSF10A, INHBA, TNFRSF1B, TNF, P2RX7, IFNG, FAS, IL6R	1496	42	16792	3.74153	0.190977	0.00209824	0.00202502
BTN-specific genes pathway analysis
Category	Term	Count	%	PValue	Genes	List Total	Pop Hits	Pop Total	Fold Enrichment	Bonferroni	Benjamini	FDR
KEGG_PATHWAY	hsa04978:Mineral absorption	9	1.68224	1.96695e-05	4493, 4494, 4495, 4496, 4499, 4501, 115019, 55503, 140803	188	44	6879	7.48441	0.00433758	0.00434697	0.00428796
KEGG_PATHWAY	hsa04015:Rap1 signaling pathway	18	3.36449	5.14813e-05	5881, 7422, 5332, 3397, 2770, 260425, 2778, 51196, 1268, 2324, 1950, 2257, 2321, 107, 51378, 8822, 8503, 5228	188	210	6879	3.13632	0.0113132	0.00568868	0.00561146
KEGG_PATHWAY	hsa00330:Arginine and proline metabolism	7	1.30841	0.00218881	8659, 79814, 1152, 4129, 1160, 548596, 384	188	50	6879	5.12266	0.383845	0.161242	0.159053
KEGG_PATHWAY	hsa04020:Calcium signaling pathway	13	2.42991	0.0033505	9630, 5024, 5332, 1131, 185, 84812, 1910, 1139, 2778, 51196, 107, 5733, 10105	188	179	6879	2.65741	0.523699	0.172825	0.170479
KEGG_PATHWAY	hsa04923:Regulation of lipolysis in adipocytes	7	1.30841	0.00391006	2778, 364, 2167, 107, 2770, 5733, 8503	188	56	6879	4.5738	0.579293	0.172825	0.170479
KEGG_PATHWAY	hsa00280:Valine, leucine and isoleucine degradation	6	1.1215	0.00855904	594, 64087, 38, 27034, 11112, 5095	188	47	6879	4.67112	0.850385	0.310325	0.306112
KEGG_PATHWAY	hsa00910:Nitrogen metabolism	4	0.747664	0.0101488	771, 762, 763, 23632	188	17	6879	8.60951	0.895058	0.310325	0.306112
KEGG_PATHWAY	hsa04261:Adrenergic signaling in cardiomyocytes	10	1.86916	0.012628	2778, 9254, 6330, 785, 5332, 5522, 3784, 107, 2770, 185	188	138	6879	2.65148	0.939708	0.310325	0.306112
KEGG_PATHWAY	hsa04919:Thyroid hormone signaling pathway	9	1.68224	0.012772	84812, 1733, 51196, 5332, 117247, 8503, 4855, 54361, 5208	188	115	6879	2.8636	0.941621	0.310325	0.306112
KEGG_PATHWAY	hsa04971:Gastric acid secretion	7	1.30841	0.0140418	495, 2778, 5332, 3784, 107, 2770, 1131	188	73	6879	3.50867	0.956074	0.310325	0.306112
KEGG_PATHWAY	hsa04916:Melanogenesis	8	1.49533	0.0187586	1910, 2778, 83439, 5332, 8326, 107, 2770, 54361	188	100	6879	2.92723	0.984778	0.349292	0.34455
KEGG_PATHWAY	hsa05200:Pathways in cancer	19	3.5514	0.0202109	5881, 7422, 8326, 5332, 2770, 54361, 22798, 185, 1910, 2778, 83439, 1950, 2257, 107, 5468, 5733, 8822, 8503, 5228	188	393	6879	1.769	0.989027	0.349292	0.34455
KEGG_PATHWAY	hsa00260:Glycine, serine and threonine metabolism	5	0.934579	0.0207158	2731, 2653, 4129, 1491, 29968	188	39	6879	4.69108	0.990209	0.349292	0.34455
KEGG_PATHWAY	hsa05034:Alcoholism	11	2.05607	0.0221271	8365, 8355, 2778, 8341, 8347, 9734, 8367, 8357, 2770, 4129, 8350	188	177	6879	2.27398	0.992881	0.349292	0.34455
KEGG_PATHWAY	hsa04510:Focal adhesion	12	2.24299	0.0244211	7450, 2324, 5881, 7422, 1950, 2321, 10451, 8503, 8515, 5228, 63923, 22798	188	206	6879	2.13148	0.995764	0.359804	0.354919
KEGG_PATHWAY	hsa04725:Cholinergic synapse	8	1.49533	0.0311076	1139, 5332, 3784, 107, 2770, 1131, 8503, 60482	188	111	6879	2.63715	0.999073	0.429674	0.423841
KEGG_PATHWAY	hsa03320:PPAR signaling pathway	6	1.1215	0.0349832	364, 10999, 10062, 2167, 5468, 948	188	67	6879	3.27675	0.999618	0.430974	0.425124
KEGG_PATHWAY	hsa00630:Glyoxylate and dicarboxylate metabolism	4	0.747664	0.0358213	2731, 38, 2653, 5095	188	27	6879	5.4208	0.999685	0.430974	0.425124
KEGG_PATHWAY	hsa01100:Metabolic pathways	44	8.2243	0.0376603	3081, 8630, 11181, 64850, 7368, 5169, 1160, 29968, 51181, 594, 1558, 84803, 84649, 27124, 216, 79814, 4129, 155066, 548596, 5837, 64087, 5332, 38, 23057, 1152, 1491, 384, 5095, 84812, 57678, 443, 2875, 51196, 79623, 2731, 2653, 1586, 27034, 249, 8659, 54988, 11112, 56603, 10402	188	1219	6879	1.32074	0.999793	0.430974	0.425124
KEGG_PATHWAY	hsa04976:Bile secretion	6	1.1215	0.0390022	2778, 6344, 9429, 107, 2052, 57835	188	69	6879	3.18178	0.999848	0.430974	0.425124
KEGG_PATHWAY	hsa04918:Thyroid hormone synthesis	6	1.1215	0.0411132	2878, 2778, 9601, 5332, 405753, 107	188	70	6879	3.13632	0.999907	0.432667	0.426794
GOTERM_BP_DIRECT	GO:0071294~cellular response to zinc ion	8	1.49533	1.06658e-07	4493, 4494, 4495, 4496, 4499, 4500, 4501, 3777	377	19	16792	18.7542	0.000193459	0.000193478	0.000193051
GOTERM_BP_DIRECT	GO:0045926~negative regulation of growth	7	1.30841	2.56752e-06	4493, 4494, 4495, 4496, 4499, 4500, 4501	377	19	16792	16.4099	0.00464666	0.00232874	0.00232361
GOTERM_BP_DIRECT	GO:0055114~oxidation-reduction process	32	5.98131	1.09638e-05	3081, 8630, 7881, 64757, 55240, 79152, 51181, 10954, 594, 1558, 55586, 1733, 54996, 10858, 216, 4129, 6649, 66002, 84171, 2878, 79400, 441282, 2731, 554235, 1586, 54884, 8659, 79802, 11112, 10840, 56603, 197257	377	592	16792	2.40763	0.0196919	0.00587455	0.0058616
GOTERM_BP_DIRECT	GO:0006810~transport	23	4.29907	1.29538e-05	9311, 6564, 5024, 6565, 1187, 285966, 1381, 123096, 116362, 495, 2700, 2898, 10999, 785, 284612, 283600, 788, 2167, 9429, 7504, 10166, 2705, 6529	377	348	16792	2.94381	0.0232244	0.00587455	0.0058616
GOTERM_BP_DIRECT	GO:0055085~transmembrane transport	16	2.99065	0.000415101	7881, 154664, 8501, 6563, 6532, 6565, 201780, 2700, 151556, 283600, 117247, 5304, 60482, 6833, 2705, 6529	377	244	16792	2.92073	0.529119	0.141274	0.140963
GOTERM_BP_DIRECT	GO:0071276~cellular response to cadmium ion	5	0.934579	0.00046728	4493, 4494, 4495, 4496, 4501	377	17	16792	13.1003	0.571663	0.141274	0.140963
GOTERM_BP_DIRECT	GO:0009083~branched-chain amino acid catabolic process	5	0.934579	0.000734516	594, 64087, 38, 27034, 11112	377	19	16792	11.7213	0.736289	0.190345	0.189925
GOTERM_BP_DIRECT	GO:0071456~cellular response to hypoxia	9	1.68224	0.00140124	6781, 7422, 28984, 6422, 7225, 51378, 8614, 3777, 6517	377	96	16792	4.17573	0.921419	0.31773	0.31703
GOTERM_BP_DIRECT	GO:0034220~ion transmembrane transport	13	2.42991	0.00281807	9311, 63982, 1187, 495, 364, 1139, 2898, 118980, 57101, 89832, 3777, 53826, 155066	377	210	16792	2.75731	0.994019	0.479086	0.47803
GOTERM_BP_DIRECT	GO:0032200~telomere organization	5	0.934579	0.00288802	8365, 8355, 8367, 8357, 8350	377	27	16792	8.24835	0.994734	0.479086	0.47803
GOTERM_BP_DIRECT	GO:0015701~bicarbonate transport	6	1.1215	0.00290515	771, 762, 763, 115019, 23632, 57835	377	44	16792	6.07379	0.994895	0.479086	0.47803
GOTERM_BP_DIRECT	GO:0001525~angiogenesis	13	2.42991	0.00456337	7422, 3397, 79400, 2028, 1950, 1464, 2321, 83478, 10451, 79924, 6886, 51378, 5228	377	223	16792	2.59657	0.999751	0.68983	0.688309
GOTERM_BP_DIRECT	GO:0006335~DNA replication-dependent nucleosome assembly	5	0.934579	0.00542036	8365, 8355, 8367, 8357, 8350	377	32	16792	6.95955	0.999948	0.756349	0.754681
GOTERM_BP_DIRECT	GO:0006631~fatty acid metabolic process	6	1.1215	0.00601208	57678, 80221, 26027, 54988, 79152, 142827	377	52	16792	5.13936	0.999982	0.778994	0.777276
GOTERM_BP_DIRECT	GO:0014061~regulation of norepinephrine secretion	3	0.560748	0.00706664	1139, 2865, 89832	377	6	16792	22.2706	0.999997	0.80118	0.799414
GOTERM_BP_DIRECT	GO:0038084~vascular endothelial growth factor signaling pathway	3	0.560748	0.00706664	2324, 7422, 2321	377	6	16792	22.2706	0.999997	0.80118	0.799414
GOTERM_BP_DIRECT	GO:0007507~heart development	11	2.05607	0.00833168	4151, 7881, 51196, 282996, 2257, 9734, 6997, 3397, 5468, 341640, 140628	377	183	16792	2.67733	1	0.87091	0.868989
GOTERM_BP_DIRECT	GO:0042493~response to drug	15	2.80374	0.00882905	7079, 4880, 6532, 6422, 2778, 2016, 107, 10451, 9429, 5468, 5228, 6833, 4129, 3777, 6506	377	304	16792	2.19775	1	0.87091	0.868989
GOTERM_BP_DIRECT	GO:0000183~chromatin silencing at rDNA	5	0.934579	0.00912199	8365, 8355, 8367, 8357, 8350	377	37	16792	6.01907	1	0.87091	0.868989
GOTERM_BP_DIRECT	GO:0044539~long-chain fatty acid import	3	0.560748	0.00974747	10999, 80763, 948	377	7	16792	19.089	1	0.884095	0.882146
GOTERM_BP_DIRECT	GO:0006637~acyl-CoA metabolic process	4	0.747664	0.0125061	57678, 26027, 54988, 142827	377	22	16792	8.09838	1	1	0.998345
GOTERM_BP_DIRECT	GO:1902260~negative regulation of delayed rectifier potassium channel activity	3	0.560748	0.0128054	10008, 7881, 3784	377	8	16792	16.7029	1	1	0.998345
GOTERM_BP_DIRECT	GO:0007399~nervous system development	14	2.61682	0.0130017	3280, 4440, 7422, 8326, 4661, 1131, 1910, 3623, 10858, 2257, 7436, 8448, 8822, 2705	377	287	16792	2.17274	1	1	0.998345
GOTERM_BP_DIRECT	GO:0035924~cellular response to vascular endothelial growth factor stimulus	4	0.747664	0.0141475	2324, 7422, 4495, 2321	377	23	16792	7.74628	1	1	0.998345
GOTERM_BP_DIRECT	GO:0051290~protein heterotetramerization	5	0.934579	0.0141708	8365, 8355, 8367, 8357, 8350	377	42	16792	5.30251	1	1	0.998345
GOTERM_BP_DIRECT	GO:0045766~positive regulation of angiogenesis	8	1.49533	0.0148665	672, 1139, 7422, 2321, 79924, 51378, 89832, 5228	377	115	16792	3.09851	1	1	0.998345
GOTERM_BP_DIRECT	GO:0001666~response to hypoxia	10	1.86916	0.0155637	1139, 4151, 4880, 7422, 5024, 6532, 89832, 5228, 5327, 6649	377	172	16792	2.5896	1	1	0.998345
GOTERM_BP_DIRECT	GO:0006334~nucleosome assembly	8	1.49533	0.0176362	8365, 8355, 8341, 8347, 3006, 8367, 8357, 8350	377	119	16792	2.99436	1	1	0.998345
GOTERM_BP_DIRECT	GO:0006874~cellular calcium ion homeostasis	7	1.30841	0.0180836	1139, 2898, 6781, 284612, 89832, 7504, 8614	377	93	16792	3.35256	1	1	0.998345
GOTERM_BP_DIRECT	GO:0071805~potassium ion transmembrane transport	8	1.49533	0.0191492	10008, 7881, 83795, 3784, 89822, 79041, 6833, 3777	377	121	16792	2.94487	1	1	0.998345
GOTERM_BP_DIRECT	GO:0045165~cell fate commitment	5	0.934579	0.0192753	6886, 9480, 5468, 54361, 140628	377	46	16792	4.84143	1	1	0.998345
GOTERM_BP_DIRECT	GO:0007268~chemical synaptic transmission	12	2.24299	0.0197203	2898, 785, 7433, 2257, 2565, 6532, 8448, 27115, 9229, 3777, 6506, 6529	377	240	16792	2.22706	1	1	0.998345
GOTERM_BP_DIRECT	GO:0060968~regulation of gene silencing	3	0.560748	0.0240636	8355, 8357, 8350	377	11	16792	12.1476	1	1	0.998345
GOTERM_BP_DIRECT	GO:0006702~androgen biosynthetic process	3	0.560748	0.0240636	8630, 1586, 54361	377	11	16792	12.1476	1	1	0.998345
GOTERM_BP_DIRECT	GO:0001886~endothelial cell morphogenesis	3	0.560748	0.0240636	6781, 3397, 4855	377	11	16792	12.1476	1	1	0.998345
GOTERM_BP_DIRECT	GO:0006600~creatine metabolic process	3	0.560748	0.0240636	1152, 1160, 548596	377	11	16792	12.1476	1	1	0.998345
GOTERM_BP_DIRECT	GO:0045814~negative regulation of gene expression, epigenetic	5	0.934579	0.025386	8365, 8355, 8367, 8357, 8350	377	50	16792	4.45411	1	1	0.998345
GOTERM_BP_DIRECT	GO:0007189~adenylate cyclase-activating G-protein coupled receptor signaling pathway	5	0.934579	0.025386	2778, 4883, 79924, 107, 5733	377	50	16792	4.45411	1	1	0.998345
GOTERM_BP_DIRECT	GO:0006869~lipid transport	6	1.1215	0.0277564	338328, 80831, 63982, 6578, 7436, 1071	377	76	16792	3.5164	1	1	0.998345
GOTERM_BP_DIRECT	GO:0006730~one-carbon metabolic process	4	0.747664	0.0289232	771, 762, 763, 10840	377	30	16792	5.93882	1	1	0.998345
GOTERM_BP_DIRECT	GO:0010745~negative regulation of macrophage derived foam cell differentiation	3	0.560748	0.0331382	10062, 5468, 1071	377	13	16792	10.2787	1	1	0.998345
GOTERM_BP_DIRECT	GO:0050872~white fat cell differentiation	3	0.560748	0.0331382	2167, 149685, 5468	377	13	16792	10.2787	1	1	0.998345
GOTERM_BP_DIRECT	GO:0000187~activation of MAPK activity	7	1.30841	0.0331836	1139, 51196, 1950, 1464, 6997, 89832, 151	377	107	16792	2.9139	1	1	0.998345
GOTERM_BP_DIRECT	GO:0050873~brown fat cell differentiation	4	0.747664	0.0342034	4151, 2167, 149685, 6517	377	32	16792	5.56764	1	1	0.998345
GOTERM_BP_DIRECT	GO:0003091~renal water homeostasis	4	0.747664	0.0342034	66002, 2778, 7466, 107	377	32	16792	5.56764	1	1	0.998345
GOTERM_BP_DIRECT	GO:0009636~response to toxic substance	6	1.1215	0.0419911	6532, 4129, 2052, 140803, 6529, 23657	377	85	16792	3.14408	1	1	0.998345
GOTERM_BP_DIRECT	GO:0017158~regulation of calcium ion-dependent exocytosis	4	0.747664	0.0429897	8448, 55503, 9066, 94120	377	35	16792	5.09041	1	1	0.998345
GOTERM_BP_DIRECT	GO:0006865~amino acid transport	4	0.747664	0.0429897	8501, 117247, 7504, 23657	377	35	16792	5.09041	1	1	0.998345
GOTERM_BP_DIRECT	GO:0008585~female gonad development	3	0.560748	0.0433221	1299, 6422, 54361	377	15	16792	8.90822	1	1	0.998345
GOTERM_BP_DIRECT	GO:0042126~nitrate metabolic process	2	0.373832	0.0442831	54996, 64757	377	2	16792	44.5411	1	1	0.998345
GOTERM_BP_DIRECT	GO:1903817~negative regulation of voltage-gated potassium channel activity	2	0.373832	0.0442831	10008, 3784	377	2	16792	44.5411	1	1	0.998345
GOTERM_BP_DIRECT	GO:0001988~positive regulation of heart rate involved in baroreceptor response to decreased systemic arterial blood pressure	2	0.373832	0.0442831	1139, 89832	377	2	16792	44.5411	1	1	0.998345
GOTERM_BP_DIRECT	GO:1902616~acyl carnitine transmembrane transport	2	0.373832	0.0442831	788, 123096	377	2	16792	44.5411	1	1	0.998345
GOTERM_BP_DIRECT	GO:0051410~detoxification of nitrogen compound	2	0.373832	0.0442831	54996, 64757	377	2	16792	44.5411	1	1	0.998345
GOTERM_BP_DIRECT	GO:0030949~positive regulation of vascular endothelial growth factor receptor signaling pathway	3	0.560748	0.0487937	2887, 7422, 2321	377	16	16792	8.35146	1	1	0.998345
GOTERM_BP_DIRECT	GO:0030322~stabilization of membrane potential	3	0.560748	0.0487937	83795, 89822, 3777	377	16	16792	8.35146	1	1	0.998345
GOTERM_BP_DIRECT	GO:0035094~response to nicotine	4	0.747664	0.049412	1139, 1268, 89832, 23657	377	37	16792	4.81526	1	1	0.998345
GOTERM_BP_DIRECT	GO:0007271~synaptic transmission, cholinergic	4	0.747664	0.049412	1139, 89832, 1131, 60482	377	37	16792	4.81526	1	1	0.998345

## Sheet: Differentiated expressed genes
gene	PTC versus BTN	log2(Fold Change)
HOXA13	down	-6.06213
COL9A3	down	-4.82733
GLP2R	down	-4.72898
OR7E108P	down	-4.70801
GJB1	down	-4.66931
GATA5	down	-4.55591
ENPP3	down	-4.40363
AC063926.3	down	-4.32645
AC134682.1	down	-4.23081
IRX6	down	-4.22236
SBSN	down	-4.17882
MT1H	down	-4.14528
AC107398.3	down	-4.10028
ALPG	down	-4.03729
OR7E84P	down	-3.94478
ARSF	down	-3.90614
LINC02537	down	-3.87184
AC063926.1	down	-3.84034
SFRP1	down	-3.83263
DIO1	down	-3.83175
AKR1B15	down	-3.82502
AL121932.2	down	-3.81306
AC009242.1	down	-3.74078
AL021155.1	down	-3.72528
AC105411.1	down	-3.68651
EMX1	down	-3.68298
VAV3-AS1	down	-3.62305
AC104126.1	down	-3.58706
MT1G	down	-3.57837
PURPL	down	-3.53355
AC097374.2	down	-3.50849
AC133540.1	down	-3.48697
CLEC18C	down	-3.48078
SLC5A7	down	-3.47031
SOX3	down	-3.44241
SCUBE1	down	-3.41618
AC006116.2	down	-3.41127
LINC02754	down	-3.40638
GJA3	down	-3.35104
TREH	down	-3.32003
ALDH1L1	down	-3.28896
ATP4A	down	-3.27143
AC126323.1	down	-3.26729
DEFB124	down	-3.2246
LINC01235	down	-3.19654
AC079760.1	down	-3.19635
MMEL1	down	-3.19282
NWD2	down	-3.13636
EFCAB8	down	-3.13424
AF305872.2	down	-3.12065
LINC02568	down	-3.1198
LINC02742	down	-3.10221
MT1HL1	down	-3.09318
AQP7	down	-3.08998
AL359962.2	down	-3.08923
AC078820.2	down	-3.07322
AP000317.1	down	-3.06502
LINC01269	down	-3.05252
AL356441.1	down	-3.02754
RPSAP20	down	-3.02529
LINC00261	down	-3.01357
OR7E36P	down	-3.01013
AC007424.1	down	-3.00238
HHATL	down	-2.99097
AC107032.3	down	-2.98366
COL4A2-AS1	down	-2.9744
LINC02688	down	-2.97329
OR7E94P	down	-2.95397
AL592293.1	down	-2.95285
PIWIL1	down	-2.94831
TNS4	down	-2.91903
PPP2R2C	down	-2.91343
ANGPT4	down	-2.88853
AC018629.1	down	-2.88224
AC092418.2	down	-2.87874
ECEL1P2	down	-2.85575
AC018521.7	down	-2.82612
SSX2	down	-2.81477
LINC00964	down	-2.81081
AC008163.1	down	-2.80978
THSD8	down	-2.80023
NEU4	down	-2.78262
AC008993.1	down	-2.78005
SH3GL2	down	-2.77759
AC078820.1	down	-2.75887
CRABP1	down	-2.73564
SLC25A47	down	-2.73493
PIP	down	-2.73282
RASSF10	down	-2.72921
AC025470.2	down	-2.72501
MIR378D2HG	down	-2.71767
AC012178.1	down	-2.71381
AC211476.1	down	-2.70381
KANK4	down	-2.70321
AC092068.1	down	-2.70209
TBXT	down	-2.69969
AL359878.2	down	-2.69207
FFAR3	down	-2.68762
AC027449.1	down	-2.68727
TEDDM1	down	-2.67366
ANTXRL	down	-2.67361
KCNK16	down	-2.66636
LINC01965	down	-2.66193
CYP4F12	down	-2.65964
AC141930.2	down	-2.65841
AC006372.2	down	-2.65544
ATRNL1	down	-2.65493
AC087354.1	down	-2.64724
LINC02232	down	-2.6389
AP006287.2	down	-2.63805
MTUS2	down	-2.62381
AC073648.6	down	-2.62255
AL049543.1	down	-2.61813
AL157414.3	down	-2.58869
AC092287.1	down	-2.58797
CNR1	down	-2.57651
TARDBPP2	down	-2.56988
SERTM1	down	-2.56695
GRIK2	down	-2.56307
AL121827.1	down	-2.55728
FABP4	down	-2.55617
LINC01625	down	-2.55035
AC006273.1	down	-2.54727
LINC01878	down	-2.54595
LINC02012	down	-2.5412
TDGF1	down	-2.53771
RHOXF1-AS1	down	-2.53722
AC026469.1	down	-2.53061
AC091941.1	down	-2.5222
AC006033.1	down	-2.5103
TECTB	down	-2.51025
MTCO1P2	down	-2.4808
MAPT	down	-2.46629
P2RX3	down	-2.45466
CRTAC1	down	-2.4543
LOXHD1	down	-2.45183
GPR142	down	-2.45002
AC073850.1	down	-2.44973
FOXD4L1	down	-2.44873
AL031123.5	down	-2.43592
TMLHE-AS1	down	-2.42754
AC107464.1	down	-2.42634
AC119674.1	down	-2.41438
AC090970.2	down	-2.41222
CYP4F32P	down	-2.40895
OR7E91P	down	-2.40737
AC103809.1	down	-2.39888
PROX1-AS1	down	-2.396
CDC37P2	down	-2.3877
DLGAP1	down	-2.38164
AC009533.2	down	-2.373
WASIR2	down	-2.37139
KRT85	down	-2.36671
AP002992.1	down	-2.36622
SLC15A1	down	-2.35576
SLC1A2	down	-2.3506
AL591846.2	down	-2.35008
AC116351.1	down	-2.34796
COL25A1	down	-2.34763
LINC01166	down	-2.34644
MSI1	down	-2.34094
NAT16	down	-2.32081
ECEL1P1	down	-2.31974
ABCA13	down	-2.31861
CLCNKA	down	-2.31376
HOXB7	down	-2.30309
AGTR1	down	-2.30083
SFTPC	down	-2.30061
NUP210L	down	-2.29248
OTOS	down	-2.28248
LINC02331	down	-2.26942
CHRNA7	down	-2.26918
PAQR5	down	-2.26884
LGI3	down	-2.26579
TNN	down	-2.26467
MSTN	down	-2.26367
CD36	down	-2.26275
CNTNAP3	down	-2.2556
SPAG5-AS1	down	-2.25444
BANCR	down	-2.25114
OR10AB1P	down	-2.24848
NOX5	down	-2.24707
AC073648.7	down	-2.24252
TEKT4	down	-2.237
ABCC8	down	-2.23689
MT1F	down	-2.23566
EN2	down	-2.22707
STEAP3	down	-2.22609
FSD2	down	-2.22487
UPK3B	down	-2.22356
ABCG2	down	-2.22246
AC097374.1	down	-2.21937
AC119674.2	down	-2.21902
AC246785.2	down	-2.21326
KHDRBS2-OT	down	-2.20636
AC004877.1	down	-2.19424
LINC01886	down	-2.18885
NPPC	down	-2.18855
ONECUT2	down	-2.16877
APOL5	down	-2.16845
LMNTD1	down	-2.16744
KIF1A	down	-2.15994
AC062037.3	down	-2.15792
AP003108.5	down	-2.15388
SLC27A4	down	-2.15102
OR2T33	down	-2.14912
GLDC	down	-2.14679
PRR18	down	-2.1419
AC019193.2	down	-2.14076
POPDC3	down	-2.13966
SCGB2A1	down	-2.13657
CKMT1A	down	-2.13091
HIST1H3A	down	-2.1223
AL079303.1	down	-2.122
GGTLC1	down	-2.12182
AC092275.1	down	-2.12168
AC092666.1	down	-2.11605
FAM240C	down	-2.10779
QRFPR	down	-2.10381
TRPV6	down	-2.10142
AL591135.2	down	-2.10092
HHIPL2	down	-2.09967
ARMC4P1	down	-2.09547
VIPR1	down	-2.09421
AC073464.1	down	-2.09417
TTC9B	down	-2.08785
ETNPPL	down	-2.08784
AL121832.1	down	-2.08452
AC103563.2	down	-2.08405
ANKRD20A8P	down	-2.0803
AC104088.3	down	-2.07653
AL035252.2	down	-2.07527
SLC10A4	down	-2.0742
HERC2P7	down	-2.07222
DOCK8-AS1	down	-2.07206
TUBB8	down	-2.06272
BTNL8	down	-2.05516
STPG3-AS1	down	-2.05406
SPAG5	down	-2.05371
RPL36AP45	down	-2.05259
AL032819.3	down	-2.05185
LUNAR1	down	-2.05065
ADIG	down	-2.03878
ASPA	down	-2.03789
SLC25A15	down	-2.03088
AC073878.1	down	-2.02948
AC104463.2	down	-2.02859
AC138466.1	down	-2.02759
AL139288.2	down	-2.02461
ACSM6	down	-2.02032
AC106786.1	down	-2.01983
FRMPD2	down	-2.01348
TIMP4	down	-2.01324
AC018557.3	down	-2.01193
AC016745.2	down	-2.00853
GAPDHP32	down	-2.00654
CA4	down	-2.00628
LINC01250	down	-2.0039
AC011504.1	down	-2.00011
FA2H	down	-1.99383
MB	down	-1.98024
MIOX	down	-1.97265
GPAM	down	-1.97189
KCNE3	down	-1.96918
HIST1H3H	down	-1.96627
HIST1H2BC	down	-1.96414
AC011700.1	down	-1.96313
TONSL-AS1	down	-1.96228
AL392086.3	down	-1.95712
AC090241.2	down	-1.95544
CNTNAP3P2	down	-1.95436
AC016745.1	down	-1.95422
AC104211.2	down	-1.95262
ZNF536	down	-1.94898
HIF1A-AS3	down	-1.94423
GABRG1	down	-1.94106
EBF4	down	-1.93624
LINC01885	down	-1.93448
LINC02036	down	-1.92441
VIPR1-AS1	down	-1.91731
UGT8	down	-1.91556
AC078880.3	down	-1.91402
MT1DP	down	-1.91341
ATP6V0E2-AS1	down	-1.90994
AF131216.3	down	-1.90582
SYT7	down	-1.90565
ANO3	down	-1.90172
GJB6	down	-1.89944
AC139887.1	down	-1.89804
LINC02037	down	-1.89513
LINC02701	down	-1.89452
AL162274.3	down	-1.89102
TDH	down	-1.88979
BX537318.2	down	-1.88782
LAMB4	down	-1.88698
LINC01443	down	-1.88435
AC120498.3	down	-1.87425
MT1X	down	-1.87357
PGK1P2	down	-1.87016
SLC4A5	down	-1.86852
HAPLN2	down	-1.86575
BTNL9	down	-1.86334
ADM2	down	-1.86133
Z97192.4	down	-1.84476
ACSM5	down	-1.84237
ADGRG3	down	-1.83877
LINC01936	down	-1.83775
KCNAB1	down	-1.83758
CYP26B1	down	-1.83366
GAS6-AS1	down	-1.83275
CASP12	down	-1.82453
PSAT1	down	-1.82124
C2orf66	down	-1.81714
NMNAT2	down	-1.81486
GSTM3	down	-1.81425
PLCD4	down	-1.81342
AC064801.1	down	-1.81323
AL158195.1	down	-1.80887
THRB-AS1	down	-1.80873
CYP17A1	down	-1.80493
FAAHP1	down	-1.79962
AGAP12P	down	-1.79117
BX547991.1	down	-1.78563
RAG1	down	-1.781
LINC00881	down	-1.78085
FGF12	down	-1.7794
SLC26A9	down	-1.77786
HGD	down	-1.77549
DLG1-AS1	down	-1.77471
AP000446.1	down	-1.77197
AC109642.1	down	-1.77184
CA3-AS1	down	-1.77075
AC096669.1	down	-1.76799
AL596442.4	down	-1.76415
SLC29A4	down	-1.76413
AC078925.4	down	-1.76158
MT1M	down	-1.76122
REPS2	down	-1.75749
GCNT7	down	-1.75732
LINC00896	down	-1.75658
GPR61	down	-1.75589
GRK1	down	-1.75523
AC022424.1	down	-1.746
AC010285.3	down	-1.74489
SOD2-OT1	down	-1.74349
AC016229.2	down	-1.74323
ACTA1	down	-1.74304
HIST1H1C	down	-1.74186
FAM189A1	down	-1.74059
LINC02586	down	-1.74025
IGDCC3	down	-1.74008
PTPRR	down	-1.73935
PM20D1	down	-1.73751
VAV3	down	-1.73594
MAOB	down	-1.73561
ATP6V0E2	down	-1.73319
AC006064.3	down	-1.72914
NAP1L1P1	down	-1.72562
LINC00886	down	-1.71522
AC120498.1	down	-1.71199
OR2T8	down	-1.7088
LINC01586	down	-1.70839
AC091057.3	down	-1.70284
TMEM178B	down	-1.70188
LINC01844	down	-1.70006
AC106795.2	down	-1.69402
GALNT17	down	-1.69324
UBTFL6	down	-1.69094
GOLGA8Q	down	-1.69043
HSD17B6	down	-1.68883
FAM167A	down	-1.68858
HIST1H3G	down	-1.6874
KCNK17	down	-1.685
FRK	down	-1.67558
BX255925.1	down	-1.67404
RND2	down	-1.67233
TRPM6	down	-1.66839
ALDH4A1	down	-1.66551
AL135960.1	down	-1.65596
SLC52A1	down	-1.65582
AC132872.2	down	-1.65452
PDE7B	down	-1.65287
TCAF2	down	-1.65283
SCTR	down	-1.64764
STC1	down	-1.6391
LINC01607	down	-1.63889
DGAT2	down	-1.63711
TSPAN18	down	-1.63618
LINC01270	down	-1.63246
PTGER3	down	-1.63081
ITPR1-DT	down	-1.62959
WNT4	down	-1.61726
AC010136.1	down	-1.61712
RABGAP1L-DT	down	-1.61706
TSGA10IP	down	-1.61664
AP000757.1	down	-1.61648
IQGAP2	down	-1.61314
CETP	down	-1.60662
GALNT14	down	-1.60584
AC015802.4	down	-1.60531
SLC19A1	down	-1.60402
AC010980.1	down	-1.60092
RBBP8NL	down	-1.59896
AC021755.2	down	-1.59879
AC106779.1	down	-1.59694
DLX4	down	-1.59141
DCLK3	down	-1.58989
FCGBP	down	-1.58929
HIST1H4E	down	-1.58852
CA12	down	-1.58491
AL451085.1	down	-1.58361
ERICH2	down	-1.58141
LDHD	down	-1.57715
AC007780.1	down	-1.57578
AOC4P	down	-1.57393
PXYLP1	down	-1.573
ANO2	down	-1.57086
AC104472.4	down	-1.56705
AL139383.1	down	-1.56376
FAM95C	down	-1.56056
SH2D4B	down	-1.55617
XK	down	-1.55528
SLC2A4	down	-1.55365
LINC00671	down	-1.55225
CKMT2	down	-1.54254
CEBPA-DT	down	-1.53969
AC005736.1	down	-1.53955
AC005726.3	down	-1.53862
SLC7A11	down	-1.53558
FAM166A	down	-1.53493
RPS6KL1	down	-1.5347
SPX	down	-1.53297
DUOXA2	down	-1.53099
AL161756.1	down	-1.53072
DYNC1I1	down	-1.52887
C4orf19	down	-1.52612
HIST1H4H	down	-1.52596
DMRT3	down	-1.52528
MT1E	down	-1.52353
PPARG	down	-1.5229
SPAAR	down	-1.52211
AGMAT	down	-1.52032
GOLGA8J	down	-1.51757
ADGRD1-AS1	down	-1.51693
NCAM1-AS1	down	-1.51628
CXXC4-AS1	down	-1.51591
ZNF781	down	-1.51516
AC129507.3	down	-1.51434
VEGFA	down	-1.5135
NCAM1	down	-1.50943
AGAP13P	down	-1.509
AP006287.3	down	-1.50215
ASPDH	down	-1.49834
SLC15A2	down	-1.49809
AC006058.3	down	-1.49777
COLEC11	down	-1.49341
WWTR1-AS1	down	-1.49282
FHOD3	down	-1.49064
RETSAT	down	-1.48809
RBP7	down	-1.48081
AC254562.3	down	-1.47399
TCF7L1	down	-1.47393
ADRA2B	down	-1.47329
Z97055.2	down	-1.4732
BTBD11	down	-1.4691
MUC3A	down	-1.46674
CHRFAM7A	down	-1.46354
PEBP4	down	-1.46274
MAFTRR	down	-1.46218
AC005332.1	down	-1.4583
AC025271.4	down	-1.45739
PLCB4	down	-1.45716
AC090197.1	down	-1.45573
VWF	down	-1.45473
AC026369.2	down	-1.44688
KCNK3	down	-1.44658
BFSP1	down	-1.44502
DNASE1L3	down	-1.44292
CFAP99	down	-1.44227
CCDC151	down	-1.44049
C16orf89	down	-1.43944
SLC6A4	down	-1.43736
SOD3	down	-1.43727
FAM171B	down	-1.43702
AC124248.1	down	-1.43462
TRIM58	down	-1.43415
AC123595.2	down	-1.43054
SCN4A	down	-1.42743
MT1L	down	-1.42369
BEGAIN	down	-1.41567
CA5A	down	-1.41367
EIPR1-IT1	down	-1.41112
LINC00989	down	-1.40791
ENPEP	down	-1.40644
CLDN8	down	-1.40523
ACOT11	down	-1.40286
OPLAH	down	-1.40083
AC022784.1	down	-1.39729
AKAP3	down	-1.39686
TBC1D8-AS1	down	-1.39573
FREM2	down	-1.39403
PGF	down	-1.39395
SYPL2	down	-1.39231
GNA14	down	-1.39067
2021-03-01	down	-1.38894
NPR3	down	-1.3889
SLC16A10	down	-1.38823
AP001269.4	down	-1.38785
TTC34	down	-1.38603
OR2A1-AS1	down	-1.38435
AL139351.3	down	-1.38207
C17orf82	down	-1.37997
EXOC3L2	down	-1.37902
AL139005.1	down	-1.37146
GOLGA8N	down	-1.37106
GOLGA8R	down	-1.36303
GPIHBP1	down	-1.36093
RNF157	down	-1.35584
AC005726.1	down	-1.35529
CACNB4	down	-1.35395
AL359504.2	down	-1.3539
OR7C1	down	-1.35143
TBX2-AS1	down	-1.35112
FZD9	down	-1.34957
CYCSP34	down	-1.34939
AC079142.1	down	-1.34887
KIF12	down	-1.34862
RFX8	down	-1.34762
PPM1L	down	-1.34675
AL136090.2	down	-1.344
LOXL4	down	-1.342
SOX9-AS1	down	-1.34063
SH3RF2	down	-1.3406
AP001033.1	down	-1.33303
AL109615.3	down	-1.33036
CKB	down	-1.32922
AC233280.1	down	-1.32569
KATNAL2	down	-1.32271
MYT1	down	-1.32221
DUSP15	down	-1.32009
SCUBE3	down	-1.31466
AC023509.3	down	-1.31285
OR7E102P	down	-1.30936
SLC6A1	down	-1.30844
AL359715.2	down	-1.30678
RIOX2	down	-1.30652
EEF1AKMT4	down	-1.3055
TCFL5	down	-1.30487
GRB10	down	-1.29616
AL121992.1	down	-1.29362
TRPC6	down	-1.29045
LINC02026	down	-1.29033
RGCC	down	-1.28978
HCAR1	down	-1.28919
AL022324.1	down	-1.28766
ZNF658B	down	-1.28709
AC004938.2	down	-1.28631
AC004477.1	down	-1.28449
KLHL31	down	-1.28386
CCDC183-AS1	down	-1.28342
SBNO1-AS1	down	-1.27842
AC026765.3	down	-1.27835
PIGZ	down	-1.27015
LINC00612	down	-1.26929
FAM155B	down	-1.26887
CYP2C8	down	-1.26869
CCDC178	down	-1.26838
IGDCC4	down	-1.26606
AC009237.15	down	-1.26515
SPATA4	down	-1.26481
LINC00652	down	-1.2648
EYA4	down	-1.26441
HID1-AS1	down	-1.26335
TMEFF2	down	-1.26037
MTATP8P1	down	-1.25629
CT66	down	-1.25388
IL22RA1	down	-1.25364
LINC01836	down	-1.25241
GPT	down	-1.25148
VLDLR	down	-1.25053
NALT1	down	-1.25047
FLT1	down	-1.24916
CTSLP2	down	-1.24897
MHENCR	down	-1.24802
TIAM2	down	-1.24649
RAC3	down	-1.24581
TMEM38A	down	-1.2445
ALDH1A1	down	-1.24406
KRT18P13	down	-1.24385
AC133550.3	down	-1.24377
SFXN2	down	-1.24361
LINC01537	down	-1.24147
AC022613.1	down	-1.23917
TMEM88	down	-1.23828
ARHGAP24	down	-1.23821
SLC43A1	down	-1.23696
LINC00622	down	-1.23477
AC098679.2	down	-1.23264
CHRM3	down	-1.23198
GCSHP5	down	-1.23144
PLVAP	down	-1.23137
AL035701.1	down	-1.23136
CES3	down	-1.23075
PIK3R3	down	-1.22981
AL356215.1	down	-1.22856
AL445309.1	down	-1.22782
FHL1	down	-1.22664
AC005077.4	down	-1.22626
MDS2	down	-1.22385
IKBKGP1	down	-1.22334
CYP46A1	down	-1.22261
THSD7B	down	-1.22254
CSPG4P13	down	-1.21923
TMEM63C	down	-1.21724
WFIKKN1	down	-1.21674
2021-03-02	down	-1.21385
FAAH	down	-1.21307
AC080129.2	down	-1.21243
RNF212	down	-1.21138
AC098617.1	down	-1.20951
AC016582.2	down	-1.2093
AC079305.3	down	-1.20905
HSF4	down	-1.20662
PDE8B	down	-1.20539
CETN4P	down	-1.20443
HDAC9	down	-1.20434
C11orf74	down	-1.20336
AC004889.1	down	-1.20239
MID1	down	-1.20178
AC139887.4	down	-1.20145
DOC2A	down	-1.2007
NPIPB6	down	-1.20057
GRB14	down	-1.20051
CSPG4	down	-1.20027
DCXR	down	-1.19972
ABHD6	down	-1.19848
ADGRD1	down	-1.19378
AC008556.1	down	-1.19348
CCDC15-DT	down	-1.19004
TTYH2	down	-1.18976
PRR15L	down	-1.1896
SYTL3	down	-1.18908
AC010210.1	down	-1.183
SYNGR1	down	-1.18138
AC026367.2	down	-1.18032
HES1	down	-1.1786
GIPC3	down	-1.17736
RBM44	down	-1.17391
AL591043.2	down	-1.17323
PRSS46P	down	-1.17305
AL020996.1	down	-1.17206
FAM201A	down	-1.17195
AC068338.2	down	-1.17148
INHA	down	-1.17118
RBM20	down	-1.16878
ACSF2	down	-1.1685
KIAA1614	down	-1.16843
AC104667.2	down	-1.16819
GPAT3	down	-1.16536
TRIM73	down	-1.16358
AC005329.1	down	-1.16293
THA1P	down	-1.15991
GRAMD1B	down	-1.15978
FXYD6	down	-1.15635
EDNRB	down	-1.15584
CASP16P	down	-1.15448
LRRIQ3	down	-1.15375
AL034417.2	down	-1.15363
AC007613.1	down	-1.15291
AC067852.5	down	-1.15053
GAL3ST3	down	-1.1497
GPR155	down	-1.14957
GPX3	down	-1.14636
CCDC9B	down	-1.14218
ACAD8	down	-1.14209
PYGM	down	-1.13999
SLC25A20	down	-1.13817
GTSE1-DT	down	-1.13797
CA14	down	-1.13576
RIPOR3	down	-1.13113
PTCSC2	down	-1.13008
EPCAM-DT	down	-1.12983
YBX2	down	-1.12889
FPGT-TNNI3K	down	-1.12572
ST3GAL6	down	-1.12465
AL391684.1	down	-1.12248
SNTA1	down	-1.1186
ARHGEF28	down	-1.11775
BRCA1	down	-1.11445
RN7SL832P	down	-1.11428
KCNQ1	down	-1.11346
AC007406.3	down	-1.11257
AC002470.1	down	-1.11226
FKBP4	down	-1.11035
ACAT1	down	-1.10926
PLCE1	down	-1.10909
PCCA	down	-1.10737
NSMCE1-DT	down	-1.10663
C5orf30	down	-1.10514
AC005041.3	down	-1.10509
FBXO10	down	-1.10439
SULT1A2	down	-1.10143
AL034548.2	down	-1.09785
ASRGL1	down	-1.09767
BCKDHB	down	-1.09708
INPP5J	down	-1.09627
STC2	down	-1.09616
NR1H3	down	-1.0949
QRICH2	down	-1.09194
MCF2L-AS1	down	-1.09085
MAGI3	down	-1.08934
TAL1	down	-1.08797
TMEM116	down	-1.08747
CLN5	down	-1.08738
PFKFB2	down	-1.08737
INO80B	down	-1.08577
HIBADH	down	-1.08455
AC108471.2	down	-1.08449
PKN2-AS1	down	-1.08405
AC016737.1	down	-1.07993
AF305872.1	down	-1.07842
ADCY1	down	-1.07601
PTPN4	down	-1.07576
AL138900.2	down	-1.07146
PPIF	down	-1.07146
NECTIN3-AS1	down	-1.07049
TOB2P1	down	-1.06917
LINC01806	down	-1.06872
ANKRD18A	down	-1.06822
AC108860.2	down	-1.06711
AC009237.3	down	-1.06552
OGFR-AS1	down	-1.06522
AC099568.2	down	-1.06501
GNAI1	down	-1.06351
NEXMIF	down	-1.06175
SLC14A1	down	-1.06107
GCSH	down	-1.05951
AC093151.2	down	-1.05775
AC097460.1	down	-1.05657
SLCO2A1	down	-1.05625
HIST1H2BN	down	-1.05612
FGF17	down	-1.05555
HESX1	down	-1.05425
GATA2-AS1	down	-1.05419
AC090844.2	down	-1.05413
ITGA10	down	-1.05236
AL032819.2	down	-1.05071
ID1	down	-1.04984
EGF	down	-1.047
ALPL	down	-1.0463
GNAS	down	-1.04513
MMP15	down	-1.04419
ARG2	down	-1.0436
NOTCH4	down	-1.04163
AC010735.2	down	-1.04091
NOSTRIN	down	-1.04044
MROH7	down	-1.04026
CTH	down	-1.03923
LINC02635	down	-1.03855
CBR3-AS1	down	-1.03736
RBPMS2	down	-1.03572
ASIC3	down	-1.03566
FLT4	down	-1.03358
CACNA2D2	down	-1.03356
C2orf88	down	-1.03213
AC010329.1	down	-1.03161
ADCY10P1	down	-1.03119
C8orf76	down	-1.02898
AC084125.2	down	-1.02756
SCN4B	down	-1.02651
ESAM	down	-1.02609
C1orf53	down	-1.02603
AL033527.3	down	-1.02284
AC073857.1	down	-1.02158
CGNL1	down	-1.0209
RAB6B	down	-1.02023
TBILA	down	-1.01985
HULC	down	-1.01929
MCCC2	down	-1.01905
PDIA4	down	-1.01808
AL513534.2	down	-1.01805
WFS1	down	-1.01687
ADAL	down	-1.01647
LINC01431	down	-1.01596
AP000553.5	down	-1.01591
CDNF	down	-1.01335
AL163051.1	down	-1.01216
HIGD1B	down	-1.0121
SLC25A29	down	-1.01033
U73166.1	down	-1.01023
PXMP4	down	-1.00495
RGS5	down	-1.00425
AC092296.2	down	-1.00375
PDIA5	down	-1.00307
PLAT	down	-1.00294
EFHD1	down	-1.00225
LINC01852	down	-1.00195
EPHX1	down	-1.00181
AC139887.2	down	-1.00078
AL137847.2	down	-1.00001
SCN8A	up	1.00047
HRH1	up	1.0006
PELI1	up	1.0016
CCDC136	up	1.00187
CCSAP	up	1.00398
ATIC	up	1.00504
PLXNA3	up	1.00782
ZFP36L1	up	1.00821
IDS	up	1.01211
RHOG	up	1.01218
C19orf57	up	1.01268
AC245297.3	up	1.0129
SMIM29	up	1.0142
CCDC148	up	1.01776
CEBPD	up	1.01946
SDC3	up	1.02012
BHMT2	up	1.02018
THOC6	up	1.02068
MXRA5Y	up	1.02236
KLF16	up	1.02291
TWF2	up	1.02438
MGAT4B	up	1.02458
HMCN1	up	1.02495
RRAS	up	1.02507
CEMIP	up	1.02617
NHSL2	up	1.02673
FHL3	up	1.0281
ARRDC2	up	1.02901
VAMP8	up	1.03116
PTP4A3	up	1.03214
PERP	up	1.033
SORL1	up	1.03552
PTGS1	up	1.03831
CDKN2D	up	1.03873
GGTA1P	up	1.03885
PRSS22	up	1.04237
SAMD9L	up	1.04284
TNFAIP3	up	1.04296
BGN	up	1.04487
BHLHE41	up	1.04603
CILP2	up	1.04884
CADM1	up	1.0498
ZNF300P1	up	1.04997
NFKB2	up	1.05042
TFPT	up	1.05066
PLBD1	up	1.05122
PPFIA4	up	1.05403
SFXN3	up	1.05467
PROCA1	up	1.05573
SPSB1	up	1.05678
BTN2A2	up	1.05755
SQOR	up	1.05793
TGM2	up	1.0627
IFIT3	up	1.0638
CD14	up	1.06417
C5AR2	up	1.06523
ANG	up	1.0661
RSAD2	up	1.0691
FTL	up	1.06961
GNAZ	up	1.06965
CLCF1	up	1.07142
AC009041.2	up	1.07205
SSC5D	up	1.07363
CPT1C	up	1.07411
AC006978.1	up	1.07537
JUND	up	1.07608
FIGNL2	up	1.07673
AC138932.3	up	1.07715
KLHL13	up	1.078
NR4A3	up	1.07806
ZNF267	up	1.07933
PPP1R18	up	1.08069
IER3	up	1.08167
CYP2T1P	up	1.08172
RAB11FIP1	up	1.08397
KNTC1	up	1.08626
SPINT1	up	1.08666
PRRX1	up	1.08693
SERPINB9	up	1.08704
TMEM43	up	1.08852
TWIST1	up	1.08855
SLC20A1	up	1.0896
HCFC1R1	up	1.08966
CASP1	up	1.08994
SCN5A	up	1.09128
PHF19	up	1.09281
PDK1	up	1.09345
SAMD9	up	1.09567
LLGL1	up	1.09651
SLCO2B1	up	1.09965
PPL	up	1.10154
C17orf53	up	1.10173
IFIT2	up	1.10208
C1orf54	up	1.10226
WDR76	up	1.10678
CLDN4	up	1.10696
TSPAN32	up	1.10736
RASSF5	up	1.10763
STX1B	up	1.10836
MAP3K14	up	1.1086
GPR162	up	1.10873
PSTPIP2	up	1.11118
FAS	up	1.11165
STK17A	up	1.11237
CASTOR2	up	1.11409
OCIAD2	up	1.1141
SARDH	up	1.11441
ZNRF2	up	1.11453
VASH2	up	1.11486
TNFRSF10A	up	1.11581
C14orf132	up	1.11705
RTP4	up	1.12164
WDR86-AS1	up	1.12362
TGFB1	up	1.12504
DMD	up	1.1263
OSMR	up	1.12738
CRYGN	up	1.13158
AC017104.1	up	1.13241
SORCS2	up	1.13264
CCNI2	up	1.13285
FABP3	up	1.13416
CHAF1B	up	1.13463
UBE2T	up	1.13504
LYN	up	1.1369
ZMYND15	up	1.13931
MS4A7	up	1.14259
CNIH2	up	1.143
MIR3907	up	1.14391
RASGRP4	up	1.14447
AC018628.1	up	1.148
GATA3	up	1.15243
TMSB10	up	1.15259
ALOX15P1	up	1.15329
ATP10A	up	1.15512
UCHL1	up	1.15544
LINC01176	up	1.15566
STAMBPL1	up	1.15875
TRIM47	up	1.15982
DZIP1	up	1.15985
HMGA1	up	1.16068
BCL3	up	1.16202
MAN1A1	up	1.16519
TRIM59	up	1.16738
MYO7A	up	1.17119
RNF224	up	1.17322
ARRB2	up	1.1747
SYT11	up	1.17508
ZNF100	up	1.17553
SOWAHA	up	1.17638
TMTC1	up	1.17702
EHBP1L1	up	1.17726
CYSRT1	up	1.17866
LILRB2	up	1.17956
ARMCX6	up	1.17988
STK26	up	1.18037
VMP1	up	1.18079
SLC45A3	up	1.18153
SNX8	up	1.18616
RPL39L	up	1.18619
AC244669.1	up	1.18985
LEPR	up	1.1904
ADGRE2	up	1.19087
AURKC	up	1.19154
PTPRF	up	1.19416
RAB27A	up	1.19475
IFIT5	up	1.19497
CSGALNACT2	up	1.19573
PASK	up	1.19614
ENDOD1	up	1.1972
GRM2	up	1.19779
SOX4	up	1.19844
IFI27L2	up	1.19878
RGS10	up	1.19943
P3H3	up	1.20019
LENG9	up	1.20059
ACTN1	up	1.20104
AC090559.1	up	1.20139
CGAS	up	1.20148
AXL	up	1.20186
AEBP1	up	1.20316
PLK3	up	1.20664
SLC6A6	up	1.20733
WTIP	up	1.20755
UBE2L6	up	1.20856
ANKH	up	1.2089
LILRA2	up	1.20898
ADGRG2	up	1.20959
DDIAS	up	1.21146
CRISPLD2	up	1.21158
MRPL14	up	1.21296
LRP1	up	1.21485
CASC15	up	1.21628
BTG2	up	1.21751
PTK2B	up	1.22143
P2RX7	up	1.22298
BMERB1	up	1.22339
ARHGEF26	up	1.22375
CD47	up	1.22443
STMN1	up	1.22617
ADAMTSL1	up	1.22623
SCN9A	up	1.23144
AC004067.1	up	1.23505
CNKSR2	up	1.2356
POU2F3	up	1.23573
SP110	up	1.23574
ATP8B4	up	1.23576
NXN	up	1.23754
MFGE8	up	1.23852
SULF1	up	1.23944
GNAO1	up	1.23948
TNFRSF21	up	1.23949
LAGE3	up	1.23984
NUDT2	up	1.24351
DND1P1	up	1.24363
TRIM14	up	1.24457
AMIGO2	up	1.24503
BHLHE40	up	1.24527
CTSD	up	1.24535
AKNA	up	1.24536
MICAL1	up	1.24564
DGKA	up	1.24658
FZD7	up	1.24954
DOCK9-DT	up	1.24995
AC005083.1	up	1.25328
VENTX	up	1.25585
PLTP	up	1.25592
BCL11B	up	1.2562
CARD16	up	1.25631
PSMB10	up	1.25744
GLIPR1	up	1.258
ALDH3B1	up	1.25891
LINC01503	up	1.26227
NIBAN1	up	1.2625
DKK2	up	1.26259
OLFML3	up	1.26306
JUNB	up	1.26459
ADAMTSL5	up	1.26495
SPRED3	up	1.26506
FBLN2	up	1.26681
REC8	up	1.26684
CFLAR-AS1	up	1.2697
WNT5A-AS1	up	1.27046
DEF6	up	1.27276
AC093724.1	up	1.27697
PAG1	up	1.27859
ACAP1	up	1.28038
SLC2A6	up	1.28063
RASSF2	up	1.2811
NOG	up	1.2813
ARL11	up	1.28756
TSC22D1	up	1.28792
ARHGAP19	up	1.29173
TNFRSF1B	up	1.2928
BTN3A2	up	1.293
B3GNT8	up	1.29375
MPZL2	up	1.29385
KYNU	up	1.29506
SHF	up	1.29516
DNM1	up	1.297
ARHGAP45	up	1.29831
STAC3	up	1.30064
ACOT7	up	1.30331
FAM131B	up	1.30346
UGCG	up	1.3048
CCM2	up	1.3051
SLC2A13	up	1.30658
RORB	up	1.30682
NLRC5	up	1.30722
PCDH9	up	1.3112
PFKFB3	up	1.31359
FLNA	up	1.31578
PTPRU	up	1.3167
CHST2	up	1.3167
CCL8	up	1.31827
LYPD5	up	1.32134
TGFBI	up	1.32232
GALNT7	up	1.32387
SYTL1	up	1.32659
AHR	up	1.32896
CD96	up	1.33078
LILRA6	up	1.33192
SAMHD1	up	1.33193
CDK5RAP2	up	1.33206
NSG1	up	1.33209
FUT8-AS1	up	1.33224
SIRPA	up	1.33285
PIK3CG	up	1.33311
TGFB2	up	1.33359
PRAM1	up	1.33405
AFF2	up	1.33431
IFI16	up	1.33439
SUSD3	up	1.33456
DEPP1	up	1.33623
PLAG1	up	1.33636
PLXDC1	up	1.33855
KIF23	up	1.33962
COL5A2	up	1.33983
PGR	up	1.33986
SEC14L2	up	1.34048
ACSL5	up	1.34084
NPTXR	up	1.3453
RUBCNL	up	1.34787
CMKLR1	up	1.34797
MBOAT2	up	1.34946
RELB	up	1.34946
MFSD2B	up	1.35085
RTKN2	up	1.35162
ZNF385D	up	1.35218
F13A1	up	1.35297
TMEM98	up	1.35486
VSIG4	up	1.35736
LTBP1	up	1.35752
SERPINB8	up	1.36128
MAB21L2	up	1.36152
FRMD6	up	1.36214
AF127577.4	up	1.36264
SLC35F2	up	1.36407
C1orf116	up	1.36448
CXCL16	up	1.36609
CCDC88C	up	1.36654
AC015914.1	up	1.36781
DEPDC7	up	1.36806
MSNP1	up	1.3682
ANXA2R	up	1.36861
KLF4	up	1.36878
B2M	up	1.36924
CSF1	up	1.36992
TYRO3	up	1.372
SLC11A1	up	1.37367
PCDHA13	up	1.37626
ZC3H12A	up	1.37752
AL031985.3	up	1.37941
GINS1	up	1.38065
HSD3B7	up	1.38284
MAP2	up	1.38326
PROC	up	1.38419
LURAP1L	up	1.38427
CYP4B1	up	1.3863
GLRB	up	1.38716
TMEM132E	up	1.38839
TUBB6	up	1.38879
FOLR2	up	1.38899
KBTBD8	up	1.38972
PAFAH1B3	up	1.39021
BRCA2	up	1.39191
PRUNE2	up	1.39272
AL157838.1	up	1.39332
PKP1	up	1.39792
IL6R	up	1.39822
SYCP3	up	1.39864
CMTM3	up	1.39892
APOL2	up	1.40569
ADM	up	1.40656
TMSB4X	up	1.40739
IQGAP3	up	1.40754
PCED1B	up	1.40774
AC010186.2	up	1.40858
FGL2	up	1.40889
SEPTIN6	up	1.4089
QSOX1	up	1.41067
LINC02245	up	1.41089
SLC37A2	up	1.41186
ELF4	up	1.41195
SH3BGRL3	up	1.41274
HACD1	up	1.41554
CKS2	up	1.41638
ITGB4	up	1.41783
MAD2L2	up	1.42022
LYNX1	up	1.42269
SLC7A7	up	1.42311
SLC2A3	up	1.42418
RMI2	up	1.42527
SAMD4A	up	1.42543
PTGES	up	1.42709
KCTD12	up	1.42822
INMT	up	1.4284
ANPEP	up	1.42846
UNC5B	up	1.43018
ST8SIA4	up	1.43477
PAQR6	up	1.4348
EIF4EBP1	up	1.43634
SHROOM4	up	1.43822
TMSB4XP8	up	1.44033
MS4A4A	up	1.44045
PCDHAC1	up	1.44278
AC022034.1	up	1.44406
DCLK1	up	1.44652
SUGCT	up	1.44681
FEM1AP2	up	1.44791
ADRB2	up	1.44796
YBX3P1	up	1.44837
RGS18	up	1.45007
ARNTL	up	1.45043
MMP14	up	1.45138
FAM89B	up	1.45181
CLEC2D	up	1.45253
TGFB3	up	1.4576
IL7	up	1.45796
RCN3	up	1.45807
PDZRN3	up	1.45883
ZNF430	up	1.46096
CD244	up	1.46138
AL162151.2	up	1.46296
PPP1R15A	up	1.4633
AL161785.1	up	1.4635
NCCRP1	up	1.46383
PCBP3	up	1.46486
TLR1	up	1.46695
GADD45A	up	1.46772
CD163L1	up	1.46783
CA11	up	1.46811
BASP1	up	1.46926
GGH	up	1.47018
MICAL2	up	1.4703
AC108134.2	up	1.47172
GAL3ST4	up	1.47202
FZD10	up	1.47218
AC093673.1	up	1.47338
CCNB2	up	1.47359
AC026401.3	up	1.47587
COL8A1	up	1.47616
ZNF714	up	1.47763
ITGB7	up	1.47845
PHLDA2	up	1.48092
AC040160.1	up	1.4818
THEMIS2	up	1.48221
CLU	up	1.48331
TTC39C	up	1.4855
LINC00954	up	1.48595
FGF2	up	1.48649
TMEM200A	up	1.48666
NUDT1	up	1.48907
PLP2	up	1.49011
RPL10P9	up	1.49015
ETHE1	up	1.49082
NHLRC4	up	1.49113
RTN2	up	1.49135
FST	up	1.49179
FAM78A	up	1.49246
SLC15A3	up	1.49298
ITGA3	up	1.49485
NKD1	up	1.49486
CORO2A	up	1.49488
AC069281.2	up	1.4977
AC016734.1	up	1.50001
GTSE1	up	1.50069
SERTAD4-AS1	up	1.50108
ADAMTS17	up	1.50254
FXYD5	up	1.50375
B4GALT6	up	1.50542
HLA-C	up	1.50594
SHISAL2A	up	1.50894
RHBDL3	up	1.50906
KCNK15	up	1.51014
PCOLCE	up	1.5108
WIPF1	up	1.51109
DUSP4	up	1.51145
TUBA1A	up	1.51354
TM4SF1	up	1.51417
TRIM46	up	1.51567
RAB32	up	1.51704
ANKRD35	up	1.51842
CD4	up	1.52345
FTH1P8	up	1.5237
C11orf80	up	1.52451
FAXC	up	1.5296
FKBP2	up	1.53094
ARHGAP4	up	1.53257
RAB42	up	1.53813
AK4	up	1.53896
GBP1	up	1.54095
C1orf162	up	1.54127
VASN	up	1.54174
PLAC8	up	1.54508
BNIP3P15	up	1.54514
JPT1	up	1.54521
HBEGF	up	1.54565
TFAP2C	up	1.5465
LONRF2	up	1.55053
CDC42EP3	up	1.55084
TAP1	up	1.55128
HMOX1	up	1.5513
PPFIA2	up	1.55205
NLRP12	up	1.55223
SMIM25	up	1.55367
CD55	up	1.55825
CTSS	up	1.56064
SPNS3	up	1.56204
GAS2L3	up	1.56618
HMMR	up	1.56657
PTCHD1	up	1.57109
TGFA	up	1.57519
HCP5	up	1.57581
TCIM	up	1.57714
PIK3CD	up	1.57758
FUOM	up	1.57827
LINC01094	up	1.57892
AC131649.2	up	1.58028
CD300LB	up	1.58176
KCNMA1	up	1.58444
GLI2	up	1.58473
VMO1	up	1.58567
LRRC25	up	1.58665
VCAM1	up	1.58715
SGMS2	up	1.58989
AP000345.2	up	1.59119
MPEG1	up	1.59229
RND3	up	1.59366
TMEM79	up	1.5952
NOX4	up	1.59557
AC018463.1	up	1.59743
ETNK2	up	1.59823
PILRA	up	1.59872
PSMB8-AS1	up	1.60187
PRSS23	up	1.60248
RGS2	up	1.6045
XG	up	1.60683
GPR34	up	1.60888
GLIPR2	up	1.60903
MMP2	up	1.6094
TXNDC5	up	1.61009
CENPW	up	1.61057
NACAD	up	1.61635
RN7SL1	up	1.61662
ACKR4	up	1.61883
CDO1	up	1.62004
SNX22	up	1.62059
BCAS4	up	1.6242
TUBA4A	up	1.6244
CD300A	up	1.62565
IL10RA	up	1.62758
SCN1B	up	1.63053
SNORA33	up	1.63316
PKMYT1	up	1.63331
FTH1P2	up	1.63589
NFIA-AS2	up	1.63601
CD109	up	1.63767
ENPP2	up	1.63982
CD163	up	1.64126
FAM43A	up	1.64133
ADA2	up	1.64227
SIDT1	up	1.64565
APOBEC3G	up	1.64868
MYC	up	1.64905
PCDHB2	up	1.64936
ASF1B	up	1.64985
ABCC3	up	1.65229
SYCE1L	up	1.6533
VNN1	up	1.65463
AL162511.1	up	1.65552
SERPING1	up	1.65565
SPHK1	up	1.65595
PRICKLE1	up	1.65612
CABP7	up	1.65661
GPSM3	up	1.65759
TBC1D2	up	1.65865
PCDHAC2	up	1.65882
MROH6	up	1.65889
S1PR4	up	1.65898
TNFRSF4	up	1.65974
HLA-DMA	up	1.66056
MMP25	up	1.66113
AC022706.1	up	1.66171
CD33	up	1.66457
KLC3	up	1.66631
DRAM1	up	1.66733
LCP2	up	1.66766
CFH	up	1.66878
ALDH1A3	up	1.66956
DIRAS1	up	1.67051
FAM111A-DT	up	1.67138
RELT	up	1.67165
FAM24B	up	1.67292
NBL1	up	1.67366
FGF18	up	1.67445
BMPR1B	up	1.6762
AC000403.1	up	1.67645
FCRL6	up	1.67896
GPR82	up	1.67896
PCDHA4	up	1.6791
RPS20P33	up	1.68102
TCF7	up	1.68122
PIM1	up	1.68301
TGM1	up	1.68342
CCDC89	up	1.68647
CLDN11	up	1.68659
SKAP1	up	1.68675
SCO2	up	1.68717
GRIN2A	up	1.68756
PKIB	up	1.6879
TNF	up	1.68943
JPH4	up	1.69115
CHRNA6	up	1.69138
CHI3L2	up	1.69202
CERS1	up	1.69342
CSF1R	up	1.69466
LINC01088	up	1.69473
AMPH	up	1.69503
UHRF1	up	1.70073
LAMP3	up	1.70277
COL22A1	up	1.70414
KCNAB2	up	1.70572
TLR6	up	1.70584
ADRA2A	up	1.70689
S100A11	up	1.70813
ZFP36	up	1.70819
ADORA3	up	1.70928
ITGA2	up	1.71095
LAD1	up	1.71099
NFKBIE	up	1.71443
PIPOX	up	1.71995
SLIT2	up	1.72171
SEPTIN1	up	1.72555
SRCIN1	up	1.72605
IL17RD	up	1.7263
CAMK4	up	1.72855
MSC-AS1	up	1.73303
NRIP1	up	1.73443
AL353807.5	up	1.73543
MTMR11	up	1.73673
SLC9A7P1	up	1.73676
EGLN3	up	1.73813
RIN1	up	1.74103
C3orf80	up	1.74161
FAM20C	up	1.74238
SLC1A3	up	1.74669
GPR153	up	1.75
BICC1	up	1.75031
DHRS3	up	1.75186
PLEKHF1	up	1.75255
LOX	up	1.75342
AL359762.1	up	1.75571
SEPTIN3	up	1.75868
ZNF730	up	1.75975
P2RY13	up	1.75986
DRICH1	up	1.76054
CD226	up	1.76155
PSMB8	up	1.76277
UNC13D	up	1.76521
FOSL1	up	1.76728
EMP3	up	1.76757
PPEF1	up	1.77012
2021-03-01	up	1.77172
IRF5	up	1.77287
HCLS1	up	1.77354
INPP5D	up	1.77386
NTNG2	up	1.77393
CLEC2B	up	1.7743
IL16	up	1.77475
TNFSF8	up	1.77546
LOXL1	up	1.77613
FSTL3	up	1.77922
C10orf67	up	1.77934
SERPINE1	up	1.7804
IL1RN	up	1.78151
ALK	up	1.78314
ARHGEF38	up	1.78338
CITED4	up	1.7842
LDLR	up	1.78468
LINC02724	up	1.79015
WNT5B	up	1.79041
CD101	up	1.79298
CLIP3	up	1.7931
COLEC12	up	1.79342
HLA-DPB2	up	1.79401
S1PR2	up	1.79445
COL6A3	up	1.79506
MATN3	up	1.79652
RGS4	up	1.79752
AP000356.3	up	1.79965
SRPX2	up	1.80014
S100A2	up	1.80145
STAT4	up	1.80421
STAT1	up	1.8064
TPTE2	up	1.80744
CYP21A2	up	1.80799
MVP	up	1.80863
RDH5	up	1.80898
ACBD7	up	1.8123
ITGA4	up	1.81239
SIGLEC7	up	1.81383
RASAL3	up	1.81442
ITGA11	up	1.81544
CEACAM4	up	1.81735
HOXD9	up	1.81839
TMEM121B	up	1.82156
IRF1	up	1.82181
LILRB1	up	1.82186
ADAM19	up	1.82336
ISG15	up	1.82539
SCG5	up	1.82698
SIRPB2	up	1.82738
SERPINF1	up	1.82766
ANK1	up	1.83008
LILRB3	up	1.83062
IGF1	up	1.83354
RIPOR2	up	1.83486
ALDH1A2	up	1.83606
APOBEC3H	up	1.83717
ANXA2P2	up	1.83733
XPNPEP2	up	1.83831
CTSC	up	1.83858
KCNK6	up	1.83907
ZC3H12D	up	1.83947
TIPARP	up	1.83974
KCTD17	up	1.84095
PACSIN1	up	1.8461
MXRA8	up	1.84821
AL356235.1	up	1.84872
FAM43B	up	1.85003
CXCR3	up	1.85346
KLK13	up	1.8559
GALE	up	1.85812
SIK1B	up	1.8582
TGFBR1	up	1.85973
PIK3R6	up	1.86738
ASPHD2	up	1.8675
CCDC88B	up	1.86886
SLFN12L	up	1.86914
PTGER4	up	1.87008
TMEM176A	up	1.87014
SIGLEC10	up	1.87081
MGAT3	up	1.87141
ADAM8	up	1.87318
PRR36	up	1.87389
RYR1	up	1.87664
CD200R1	up	1.87689
LGALS9	up	1.87954
LEF1	up	1.87956
AL365181.3	up	1.88033
PLEKHN1	up	1.88056
HLA-F	up	1.88126
ERCC6L	up	1.88187
HPSE	up	1.88245
PIK3R5	up	1.88329
NANOS3	up	1.88383
PLEKHO1	up	1.88701
PLCB2	up	1.88761
EAF2	up	1.88875
BEAN1	up	1.88995
MYO1F	up	1.89267
ASGR2	up	1.89292
IL2RA	up	1.89303
HCAR2	up	1.89862
CD274	up	1.90069
CDT1	up	1.90119
PLPP2	up	1.90137
EPSTI1	up	1.90157
ITGBL1	up	1.90193
RARRES2	up	1.90344
ADAMTS8	up	1.90421
PRRX2	up	1.90428
SIRPB1	up	1.90469
RENBP	up	1.90602
PAPPA	up	1.90619
CD247	up	1.90654
EPOP	up	1.91197
FPR1	up	1.91369
SH2D2A	up	1.91407
DOK3	up	1.91492
ASPN	up	1.91535
IL1RAP	up	1.91863
INHBB	up	1.92181
CAMK1G	up	1.92354
ZNF365	up	1.92359
CDH20	up	1.92418
VSNL1	up	1.92431
AL135818.1	up	1.92685
EMILIN3	up	1.92717
GRAP2	up	1.93566
C1QC	up	1.9359
KIF18B	up	1.93929
LINC01933	up	1.93968
GZMH	up	1.94143
SNCAIP	up	1.9423
AC020916.1	up	1.94405
CDKN2B	up	1.947
SLC1A5	up	1.94882
MEDAG	up	1.95132
MOXD1	up	1.95446
ANXA2	up	1.95623
ENTPD2	up	1.95854
MCOLN2	up	1.95929
RGL4	up	1.96021
CDKN2B-AS1	up	1.96097
COL12A1	up	1.96101
ARSE	up	1.96136
C5AR1	up	1.96466
MILR1	up	1.96678
CCL2	up	1.9672
SAMD3	up	1.96873
AC068580.4	up	1.97219
GRB7	up	1.97235
IGF2	up	1.97609
HSH2D	up	1.97826
PDGFRA	up	1.97899
UNC5CL	up	1.97902
BUB1	up	1.98025
AC046185.3	up	1.98215
HSPA6	up	1.98218
BID	up	1.98219
FBXO2	up	1.98545
HLA-A	up	1.98575
TRG-AS1	up	1.98602
PHF24	up	1.98819
CYP1B1-AS1	up	1.99014
LYPD1	up	1.99033
MATK	up	1.99035
CPA3	up	1.99174
CYP4F22	up	1.99252
BIN2	up	1.99354
HLA-B	up	1.99536
ADGRE4P	up	1.99551
PLEKHA6	up	1.99892
UPP1	up	1.99988
FMNL1	up	2.00184
MET	up	2.00307
FNDC11	up	2.00498
DUSP6	up	2.00654
MELK	up	2.01
NRP2	up	2.0103
EGR1	up	2.01108
CLEC12A	up	2.01406
AL645939.5	up	2.01493
ABTB2	up	2.0158
SYNGR3	up	2.01583
NEK2	up	2.01613
LINC01949	up	2.01783
LY6E-DT	up	2.01969
CDC42EP5	up	2.01981
ITGAM	up	2.01995
BHLHE22	up	2.02067
HAS2	up	2.02328
CGREF1	up	2.0242
ANXA1	up	2.02703
SIGLEC9	up	2.02705
HAPLN3	up	2.03087
NELL2	up	2.03128
MRC1	up	2.03183
C4orf48	up	2.03297
TRPM2	up	2.03331
TTLL10	up	2.03391
RNASE6	up	2.03938
SPOCD1	up	2.03942
EPPK1	up	2.04538
NLRP3	up	2.05011
HCN4	up	2.05119
MYBPC3	up	2.05354
GYPE	up	2.05404
TYMP	up	2.05639
CHD5	up	2.05815
CYTH4	up	2.05929
POF1B	up	2.06287
PALM	up	2.06323
TMEM158	up	2.06509
GPR65	up	2.06558
PMAIP1	up	2.06567
HSPA7	up	2.0662
ADAM23	up	2.06638
NCF1B	up	2.06685
TNNI2	up	2.06766
MS4A6A	up	2.06949
PRR15	up	2.07157
COL7A1	up	2.07189
MAFF	up	2.07332
LRRN4CL	up	2.07474
SUSD4	up	2.07746
OMD	up	2.07817
LSP1	up	2.07974
SERPINE2	up	2.08125
RASD2	up	2.08292
TNFSF4	up	2.08509
LY96	up	2.08795
KLF6	up	2.08837
KMO	up	2.09108
MKI67	up	2.09133
HJURP	up	2.09407
COL5A1	up	2.09415
CXCL3	up	2.09567
KREMEN2	up	2.09966
LINC01122	up	2.09986
TRGV7	up	2.10154
NR2F1-AS1	up	2.10258
EVA1A	up	2.10267
SERPINF2	up	2.10369
PRTN3	up	2.10382
PDCD1LG2	up	2.10559
BACH2	up	2.10686
HK3	up	2.10696
NKG7	up	2.10716
SHISA9	up	2.10742
SEL1L3	up	2.11124
AL139125.1	up	2.11188
LINC00636	up	2.11376
SOWAHD	up	2.11511
F2RL2	up	2.11946
CCR7	up	2.12034
FTLP3	up	2.12121
MCUB	up	2.12299
RRM2	up	2.1234
CDKN2A	up	2.12564
LAT2	up	2.12617
DTX4	up	2.12655
FERMT3	up	2.12835
TMC6	up	2.12882
C7	up	2.13323
SMTNL1	up	2.13346
CCN4	up	2.13478
ERBB3	up	2.13568
ERICH3	up	2.13582
EMILIN1	up	2.13815
SLC30A3	up	2.13869
IGFBP5	up	2.14084
GCNT4	up	2.14181
LINC00942	up	2.14266
C1R	up	2.14295
SELL	up	2.14335
ELF3	up	2.1461
CFI	up	2.14791
SEMA7A	up	2.14879
KLRB1	up	2.14934
AC027601.1	up	2.15006
GGCT	up	2.15074
COL1A2	up	2.15101
C9orf50	up	2.15192
CNTN1	up	2.15325
CBLN1	up	2.1557
SLITRK6	up	2.15598
CCR1	up	2.15671
TMEM236	up	2.15769
C1S	up	2.15965
NAB2	up	2.16407
PTAFR	up	2.16442
AC139495.3	up	2.16666
XKRX	up	2.17057
TMEM176B	up	2.1706
CD28	up	2.1707
GPNMB	up	2.17152
S100A3	up	2.17274
RAB39A	up	2.17361
MIR31HG	up	2.17468
LY6E	up	2.17511
AC092809.2	up	2.17699
TRGC1	up	2.17858
PARVG	up	2.17901
NABP1	up	2.17925
SHCBP1	up	2.18021
ITGB2-AS1	up	2.18045
OASL	up	2.18079
ARSJ	up	2.18141
AOAH	up	2.18337
C2CD4D-AS1	up	2.18376
APOL1	up	2.18544
CD80	up	2.18794
BEND6	up	2.18803
NGFR	up	2.18866
FGF20	up	2.18897
CPNE7	up	2.19026
RUNX3	up	2.19108
CTSK	up	2.19135
GPR25	up	2.19403
SECTM1	up	2.1959
LPAR5	up	2.19653
PLA2G5	up	2.19755
MSC	up	2.19756
SH3BP1	up	2.20051
INSRR	up	2.20053
XKR4	up	2.201
LAIR1	up	2.20104
EPHX3	up	2.20114
NCF2	up	2.20145
TMEM150B	up	2.20395
ITGAL	up	2.20436
MUC1	up	2.20518
ITGAX	up	2.20703
PDPN	up	2.20857
SHISAL1	up	2.20936
KIF21B	up	2.21013
C1QA	up	2.21039
GZMM	up	2.21431
PI15	up	2.2147
PPM1N	up	2.2156
P2RX1	up	2.21668
PYCARD	up	2.22028
NCF4	up	2.22133
GAL3ST1	up	2.22581
TBXAS1	up	2.23006
CYBB	up	2.23052
ZNF469	up	2.23295
LIMD2	up	2.23352
ZAP70	up	2.23356
FPR3	up	2.235
S100A10	up	2.23635
RUNX1	up	2.23997
LRFN5	up	2.2454
KCNJ2	up	2.24907
GFPT2	up	2.25073
ARNTL2	up	2.25411
STK17B	up	2.25586
CASS4	up	2.25771
FCMR	up	2.25812
FAM111B	up	2.25838
LINC02273	up	2.26164
CORIN	up	2.27299
ZNF385B	up	2.27307
WAS	up	2.27593
TLR7	up	2.2768
GPR84	up	2.27778
SYT6	up	2.27783
HCK	up	2.27927
SLCO4A1	up	2.28139
LINC02384	up	2.28188
C3AR1	up	2.28241
GAPT	up	2.28289
FCGR2A	up	2.28827
FCER1G	up	2.29033
CIITA	up	2.29142
SIGLEC17P	up	2.29445
PLEKHA4	up	2.29581
ARMCX3	up	2.30125
LINC00857	up	2.30597
NPTX2	up	2.30785
EVI2A	up	2.30858
PSMB9	up	2.30874
GPR150	up	2.31317
FGF9	up	2.31794
SCG2	up	2.31831
IGFL4	up	2.32226
DOK7	up	2.32243
SNX10	up	2.32726
ARHGAP30	up	2.32834
CRYBG2	up	2.32905
IGSF21	up	2.32972
DOCK2	up	2.331
SASH3	up	2.33101
DTHD1	up	2.33132
MFAP2	up	2.33422
BNIPL	up	2.33515
DOK2	up	2.3391
NCF1	up	2.34375
LINC002481	up	2.34461
MISP	up	2.34839
LEMD1	up	2.34909
LSAMP	up	2.35149
CD74	up	2.35247
GGT6	up	2.35275
CXCR4	up	2.35469
LINC00996	up	2.35502
NCAM2	up	2.35518
PLEK	up	2.35549
VSIG1	up	2.35549
BIRC5	up	2.35755
THEM5	up	2.35889
ICAM1	up	2.3598
PDE5A	up	2.36208
NUDT11	up	2.36765
CR1	up	2.37225
LAPTM5	up	2.37283
MCF2L2	up	2.37531
AC239809.3	up	2.37551
P2RY12	up	2.37637
S100A9	up	2.3772
ZNF683	up	2.37761
FGFBP1	up	2.37847
TRAF3IP3	up	2.37885
TNFSF13B	up	2.37967
KCNJ5	up	2.38004
C1QB	up	2.38174
MAP4K1	up	2.38183
REEP2	up	2.38439
RXRG	up	2.38497
HSD11B1	up	2.38642
FLT3	up	2.38843
GSDMA	up	2.39468
CD48	up	2.39538
CD8A	up	2.39794
AC073585.1	up	2.40078
FCGR1A	up	2.40221
FCGR3A	up	2.40292
AC112777.1	up	2.40409
TLR8	up	2.40468
CYSLTR2	up	2.40606
PSTPIP1	up	2.40633
FCGR2C	up	2.40826
MNDA	up	2.40912
PGAM1P4	up	2.40955
CD6	up	2.40995
KLHL6	up	2.41038
IL12RB1	up	2.41215
GNA15	up	2.41229
ADCY7	up	2.41282
AC091132.2	up	2.41315
CD22	up	2.41335
TRBV6-5	up	2.41524
CD37	up	2.41629
MARCO	up	2.41637
IL18	up	2.41772
LINC01943	up	2.4197
SEZ6L2	up	2.42161
MAMLD1	up	2.42435
NCKAP1L	up	2.42732
NOD1	up	2.4323
PRDM8	up	2.43241
CBSL	up	2.43337
ARHGAP9	up	2.43366
CLEC7A	up	2.43484
AC007319.1	up	2.4382
HTR7	up	2.43998
SPINK2	up	2.44093
ASPM	up	2.44548
AL121933.2	up	2.44621
CA7	up	2.4507
UBE2C	up	2.45537
SCIMP	up	2.45648
IER5L	up	2.45736
VAV1	up	2.46028
MMP2-AS1	up	2.46119
LINGO3	up	2.46472
MACC1	up	2.46581
S100A6	up	2.46687
LST1	up	2.46774
SDC4	up	2.47124
SELPLG	up	2.47244
BATF3	up	2.47378
SLC44A5	up	2.47402
NPW	up	2.47454
CLEC10A	up	2.47622
TNFSF14	up	2.48274
TXLNB	up	2.48301
AHNAK2	up	2.48328
PIANP	up	2.48721
SPI1	up	2.48799
FOXQ1	up	2.48845
AC007728.2	up	2.49484
MYBL2	up	2.49529
TP63	up	2.49536
AC011899.2	up	2.49599
FCGR2B	up	2.49656
NCF1C	up	2.49712
AC008105.3	up	2.49921
GALNT5	up	2.50163
IL7R	up	2.50175
SYNDIG1L	up	2.50243
HAGLR	up	2.50327
AC083837.1	up	2.51047
KCNH2	up	2.51118
HTRA4	up	2.51245
IL2RB	up	2.51319
NEURL3	up	2.51373
TAS1R3	up	2.51467
SEZ6L	up	2.51495
LINC00839	up	2.51594
TFEC	up	2.51878
PTGER1	up	2.5196
NTRK1	up	2.5197
GPR68	up	2.5235
LINC02408	up	2.52355
ATP6V1FNB	up	2.52453
IKZF1	up	2.52591
MSR1	up	2.52632
AC005041.1	up	2.52811
CTSW	up	2.52825
IL32	up	2.52854
APCDD1L	up	2.52923
THBS1	up	2.52944
AURKB	up	2.52975
SPAG4	up	2.53211
GRHL3	up	2.53213
NKD2	up	2.53305
CSF2RB	up	2.53369
ARL4C	up	2.53755
PLPPR3	up	2.53758
PYHIN1	up	2.53845
TPSB2	up	2.54118
SCEL	up	2.54162
SPN	up	2.546
HLA-H	up	2.54762
LY86	up	2.55021
XCL1	up	2.55236
POU2F2	up	2.55544
TYROBP	up	2.55692
SCD	up	2.55825
COL3A1	up	2.55871
RASGEF1A	up	2.55956
HAVCR2	up	2.56079
APBB1IP	up	2.56462
AC004687.1	up	2.56603
IFI30	up	2.56704
CCL18	up	2.5686
DLGAP5	up	2.57078
PTPRC	up	2.57296
LINC01615	up	2.57314
IGSF6	up	2.57755
AIF1	up	2.57929
FASLG	up	2.58222
YPEL4	up	2.58241
AREG	up	2.58407
ITGB2	up	2.58901
GFI1	up	2.58925
[truncated: 820 more rows]

## Sheet: SE number
Sample ID	Number of Ses	Cut-off value
PTC-1	1623	2539.04
PTC-2	70	17413
PTC-3	1503	5025.56
PTC-4	1171	2827.66
PTC-5	213	3610.01
PTC-6	1660	7361.64
PTC-7	2026	6619.54
PTC-8	61	13157.3
Nodule-1	55	13637.8
Nodule-2	369	5827.23
Nodule-3	1814	7092.76
Nodule-4	599	20157.4
